# Supplementary material for: KATZLDA: KATZ measure for the lncRNA-disease association prediction
Source: Sci Rep. 2015 Nov 18;5:16840. doi: 10.1038/srep16840 (PMC4649494; doi:10.1038/srep16840)
Supplement: Supplementary Table 1 [file srep16840-s2.xls]

## Sheet: Sheet1
7SK	AIDS
7SK	cancer
7SK	cardiac hypertrophy
7SK	gastric cancer
7SL	AIDS
7SL	dermatomyositis
7SL	Leishmania
7SL	polymyositis
A130040M12Rik	cancer
AIR	alcoholic liver disease
AIR	chronic nonalcoholic liver disease
AIR	hepatocellular carcinoma
AK023948	papillary thyroid carcinoma
AK042766	Restless legs syndrome
anti-NOS2A	glioblastoma
anti-NOS2A	meningioma
ASFMR1	fragile X syndrome
ATP6V1G2-DDX39B	dilated cardiomyopathy
ATP6V1G2-DDX39B	HCV
ATXN8OS	human spinocerebellar ataxia type 8
ATXN8OS	spinocerebellar ataxia type 8
B1 SINE RNA	brain ischemia
B1 SINE RNA	infection of mouse minute virus
B2 SINE RNA	deleterious effects in the somatic thymus tissue
B2 SINE RNA	infection of chicken embryo lethal orphan adenovirus
B2 SINE RNA	infection of mouse minute virus
B2 SINE RNA	pain
BACE1-AS	Alzheimer disease
BC040587	osteosarcoma
BCAR4	breast cancer
BCYRN1	aging
BCYRN1	Alzheimer disease
BCYRN1	breast cancer
BCYRN1	cervix cancer
BCYRN1	lung cancer
BCYRN1	oesophagus cancer
BCYRN1	ovarian cancer
BCYRN1	parotid cancer
BCYRN1	tongue cancer
BDNF-AS1	obesity
BOK-AS1	testicular cancer
BPESC1	blepharophimosis syndrome
BX118339	West Syndrome
C15orf2	Angelman syndrome
C15orf2	Prader-Willi syndrome
C1QTNF9B-AS1	prostate cancer
CASC2	endometrial cancer
CBR3-AS1	prostate cancer
CDKN2B-AS1	abdominal aortic aneurysm
CDKN2B-AS1	acute lymphoblastic leukemia
CDKN2B-AS1	Alzheimer disease
CDKN2B-AS1	aortic aneurysm
CDKN2B-AS1	atherosclerosis
CDKN2B-AS1	basal cell carcinoma
CDKN2B-AS1	breast cancer
CDKN2B-AS1	cancer
CDKN2B-AS1	cardiovascular disease
CDKN2B-AS1	coronary artery disease
CDKN2B-AS1	coronary disease
CDKN2B-AS1	coronary heart disease
CDKN2B-AS1	diabetes
CDKN2B-AS1	endometriosis
CDKN2B-AS1	familial and sporadic intracranial aneurysms
CDKN2B-AS1	frailty
CDKN2B-AS1	glaucoma
CDKN2B-AS1	glioma
CDKN2B-AS1	intracranial aneurysm
CDKN2B-AS1	melanoma
CDKN2B-AS1	myocardial infarction
CDKN2B-AS1	nasopharyngeal carcinoma
CDKN2B-AS1	neural system tumors syndrome
CDKN2B-AS1	Neurofibromatosis type 1
CDKN2B-AS1	periodontitis
CDKN2B-AS1	peripheral artery disease
CDKN2B-AS1	prostate cancer
CDKN2B-AS1	stroke
CDKN2B-AS1	type 2 diabetes
CECR3	cat eye syndrome
CECR9	cat eye syndrome
CHL1-AS2	adolescent idiopathic scoliosis
CRNDE	colorectal neoplasia
DAOA-AS1	bipolar disorder
DAOA-AS1	panic disorder
DAOA-AS1	schizophrenia
DAPK1	Pancreatic ductal adenocarcinoma
DGCR5	DiGeorge syndrome
DGCR5	velocardiofacial syndrome
DISC2	affective disorders
DISC2	autistic spectrum disorder
DISC2	bipolar disorder
DISC2	depression
DISC2	schizoaffective disorder
DISC2	schizophrenia
DLEU1	chronic lymphocytic leukemia
DLEU2	chronic lymphocytic leukemia
DLEU2	lymphocytic leukemia
DLEU2	lymphoma
DLEU2	myeloma
DLG2AS	Schizophrenia
DLX6-AS1	Split Hand/Split Foot malformation disorder
DMPK	myotonic dystrophy type 1
DNM3OS	ovarian cancer
DSCAM-AS1	adolescent idiopathic scoliosis
DSCAM-AS1	breast cancer
EPB41L4A-AS1	cancer
ESRG	embryonal carcinoma
ESRG	intracranial germinoma
FMR4	fragile X syndrome
GAS5	autoimmune disease
GAS5	breast cancer
GAS5	lymphoma
GAS5	melanoma
GAS5	prostate cancer
GDNFOS	Alzheimer disease
GNAS-AS1	pseudohypoparathyroidism type Ib
H19	adrenocortical carcinomas
H19	atherosclerosis
H19	Beckwith-Wiedemann syndrome
H19	biparental complete hydatidiform moles
H19	bladder cancer
H19	breast cancer
H19	cancer
H19	cervical cancer
H19	chronic myeloproliferative disorders
H19	colon cancer
H19	Congenital hyperinsulinism
H19	germ cell tumor
H19	gestational choriocarcinoma
H19	gestational trophoblastic diseases
H19	glioblastoma
H19	growth restriction
H19	hematopoiesis
H19	hepatocellular carcinoma
H19	hyperhomocysteinemia
H19	infertility
H19	liver cancer
H19	lung cancer
H19	Marek's disease
H19	medulloblastomas
H19	melanoma
H19	melasma
H19	meningioma
H19	Mullerian aplasia
H19	myeloproliferative polycythaemia vera
H19	neural tube defects
H19	obesity
H19	ovarian cancer
H19	pheochromocytoma
H19	pre-eclampsia
H19	Silver-Russell syndrome
H19	trophoblastic tumor
H19	Wiedemann-Beckwith syndrome
H19	Wilms' tumor
HAR1A	Huntington's disease
HAR1B	Huntington's disease
HCP5	AIDS
HIF1A-AS1	kidney cancer
HIF1A-AS1	renal cancer
HLA-AS1	AIDS
HLA-AS1	liver injury
HLA-AS1	multiple sclerosis
HLA-AS1	psoriasis
HOTAIR	breast cancer
HOTAIR	cancer
HOTAIR	colorectal cancer
HOTAIR	gastrointestinal stromal tumor
HOTAIR	gastrointestinal stromal tumors
HOTAIR	hepatocellular carcinoma
HTTAS	Huntington's disease
HULC	hepatic colorectal metastasis
HULC	hepatocellular carcinoma
HYMAI	transient neonatal diabetes mellitus
IFNG-AS1	multiple sclerosis
IGF2-AS	hepatocellular carcinoma
IGF2-AS	prostate cancer
IGF2-AS	type 1 diabetes
IGF2-AS	Wilms' tumor
IPW	Prader-Willi syndrome
KCNQ1DN	aging
KCNQ1DN	Wilms' tumor
KCNQ1OT1	Beckwith-Wiedemann syndrome
KCNQ1OT1	colorectal cancer
LDMAR	photoperiod-sensitive male sterility
LINC00032	melanoma
LINC00162	narcolepsy
LINC00271	schizophrenia
LINC00271	type 2 diabetes
LINC00312	nasopharyngeal carcinoma
LSAMP-AS3	osteosarcoma
LSINCT5	breast cancer
LSINCT5	ovarian cancer
MALAT1	cancer
MALAT1	cervical cancer
MALAT1	colorectal cancer
MALAT1	Endometrial stromal sarcoma
MALAT1	hepatocellular carcinoma
MALAT1	lung adenocarcinoma
MALAT1	lung cancer
MALAT1	neuroblastoma
MALAT1	non-small cell lung cancer
MALAT1	osteosarcoma
MAP3K14	Pancreatic ductal adenocarcinoma
MEG3	acute myeloid leukemia
MEG3	bladder cancer
MEG3	breast cancer
MEG3	cancer
MEG3	chronic myeloid leukemia
MEG3	colon cancer
MEG3	glioma
MEG3	hepatocellular carcinoma
MEG3	heroin addiction
MEG3	lung cancer
MEG3	meningioma
MEG3	myelodysplastic syndrome
MEG3	neuroblastoma
MEG3	nonfunctioning pituitary adenomas
MEG3	pituitary adenomas
MEG3	prostate cancer
MEG3	type 1 diabetes
MESTIT1	Silver-Russell syndrome
MIAT	drug abuse
MIAT	heroin abuse
MIAT	myocardial infarction
MIR100HG	myopia
MIR155HG	chronic lymphocytic leukemia
MIR17HG	cancer
MIR17HG	lymphoma
MIR17HG	syndromic developmental defect
MIR31HG	breast cancer
MKRN3-AS1	Prader-Willi syndrome
MYCNOS	neuroblastoma
NAMA	papillary thyroid carcinoma
NDM29	neuroblastoma
NEAT1	frontotemporal lobar degeneration
NRON	Down's syndrome
PCA3	prostate cancer
PCAT1	prostate cancer
PCGEM1	prostate cancer
PDZRN3-AS1	type 2 diabetes
PINC	breast cancer
PINK1-AS	Parkinson's disease
PISRT1	blepharophimosis syndrome
PPP3CB	Pancreatic ductal adenocarcinoma
PRINS	psoriasis
PSORS1C3	psoriasis
PSORS1C3	Psoriasis vulgaris
PTCSC	papillary thyroid carcinoma
PVT1	breast cancer
PVT1	Burkitt's lymphomas
PVT1	cancer
PVT1	cleft lip
PVT1	diabetic nephropathy
PVT1	Hodgkin's lymphoma
PVT1	lymphoma
PVT1	murine plasmacytomas
PVT1	ovarian cancer
PVT1	pancreatic cancer
PVT1	prostate cancer
PVT1	renal disease
PVT1	type 1 diabetes
PVT1	type 2 diabetes
RMST	rhabdomyosarcoma
RRP1B	cancer
SCAANT1	Spinocerebellar ataxia type 7
SNHG11	obesity
SNHG3	Alzheimer disease
SNHG4	myelodysplastic syndrome
SNHG5	lymphoma
SOX2-OT	Alzheimer disease
SPRY4-IT1	melanoma
SRA1	breast cancer
SRA1	cardiomyopathy
TCL6	leukemia
TCL6	lymphoma
TDRG1	testicular cancer
TERC	dyskeratosis congenita
TRAF3IP2-AS1	schizophrenia
TUG1	Huntington's disease
Ube3a-as	Angelman syndrome
UCA1	bladder cancer
UCA1	pancreaticobiliary maljunction
UCA1	squamous carcinoma
WRAP53	cancer
WRAP53	dyskeratosis congenita
WT1-AS	acute myeloid leukemia
WT1-AS	Wilms' tumor
XIST	breast cancer
XIST	Klinefelter's syndrome
XIST	testicular cancer
Yiya	cancer
ZFAT-AS1	autoimmune thyroid disease
ZNFX1-AS1	breast cancer
ZNFX1-AS1	ductal carcinoma
