# Supplementary material for: KATZLDA: KATZ measure for the lncRNA-disease association prediction
Source: Sci Rep. 2015 Nov 18;5:16840. doi: 10.1038/srep16840 (PMC4649494; doi:10.1038/srep16840)
Supplement: Supplementary Table 2 [file srep16840-s3.xls]

## Sheet: Sheet1
#bin	chrom	chromStart	chromEnd	name	adipose	whitebloodcell	brain_R	Testes_R	Testes	Thyroid	skeletalMuscle	Prostate	Placenta_R	Ovary	LymphNode	Lung	Liver	adrenal	hLF_r2	Brain	breast	foreskin	hLF_r1	kidney	colon	heart	tissue spe	tissue
4	chr1	209701799	209741018	TCONS_00000720	0	0	0	0	0	0	0	0	0	79	0	0	0	0	0	0	0	0	0	0	0	0	1	Ovary
4	chr1	209701885	209720925	TCONS_00000721	0	0	0	0	0	0	0	0	0	79	0	0	0	0	0	0	0	0	0	0	0	0	1	Ovary
10	chr1	13629937	13635298	TCONS_l2_00001979	0	0	0	0	0	0	0	0	0	0	0	0	29	0	0	0	0	0	0	0	0	0	1	Liver
14	chr1	48226249	48260426	TCONS_l2_00001219	355	43	127	392	544	275	438	661	426	278	430	424	578	401	0	92	360	0	65	1000	574	284	0.257203	kidney
14	chr1	48226272	48462480	TCONS_l2_00001220	355	43	127	392	544	275	438	661	426	278	430	424	578	401	0	92	360	0	65	1000	574	284	0.257203	kidney
14	chr1	48231307	48267295	TCONS_l2_00002495	355	43	127	392	544	275	438	661	426	278	430	424	578	401	0	92	360	0	65	1000	574	284	0.257203	kidney
20	chr1	95392853	95433017	TCONS_00001039	764	136	751	811	969	659	363	945	515	768	827	1000	880	924	480	849	896	509	646	818	903	757	0.0571342	Lung
20	chr1	95392966	95429158	TCONS_00001041	764	136	751	811	969	659	363	945	515	768	827	1000	880	924	480	849	896	509	646	818	903	757	0.0571342	Lung
20	chr1	95392966	95429158	TCONS_00001042	764	136	751	811	969	659	363	945	515	768	827	1000	880	924	480	849	896	509	646	818	903	757	0.0571342	Lung
20	chr1	95392966	95429158	TCONS_00001040	764	136	751	811	969	659	363	945	515	768	827	1000	880	924	480	849	896	509	646	818	903	757	0.0571342	Lung
20	chr1	95392980	95428803	TCONS_00001043	764	136	751	811	969	659	363	945	515	768	827	1000	880	924	480	849	896	509	646	818	903	757	0.0571342	Lung
20	chr1	95393000	95428814	TCONS_00001044	764	136	751	811	969	659	363	945	515	768	827	1000	880	924	480	849	896	509	646	818	903	757	0.0571342	Lung
20	chr1	95393121	95428826	TCONS_00000249	764	136	751	811	969	659	363	945	515	768	827	1000	880	924	480	849	896	509	646	818	903	757	0.0571342	Lung
20	chr1	95393583	95428825	TCONS_00000006	764	136	751	811	969	659	363	945	515	768	827	1000	880	924	480	849	896	509	646	818	903	757	0.0571342	Lung
20	chr1	96403456	96488422	TCONS_00000255	0	0	0	1000	810	0	0	0	0	0	0	0	0	0	0	0	0	0	0	0	0	0	0.953832	Testes_R
20	chr1	96455362	96488422	TCONS_00000256	0	0	0	1000	810	0	0	0	0	0	0	0	0	0	0	0	0	0	0	0	0	0	0.953832	Testes_R
20	chr1	96457551	96488437	TCONS_00002102	0	0	0	1000	810	0	0	0	0	0	0	0	0	0	0	0	0	0	0	0	0	0	0.953832	Testes_R
20	chr1	96457551	96488437	TCONS_00001053	0	0	0	1000	810	0	0	0	0	0	0	0	0	0	0	0	0	0	0	0	0	0	0.953832	Testes_R
20	chr1	96457569	96488432	TCONS_00001054	0	0	0	1000	810	0	0	0	0	0	0	0	0	0	0	0	0	0	0	0	0	0	0.953832	Testes_R
20	chr1	96457623	96488422	TCONS_00000257	0	0	0	1000	810	0	0	0	0	0	0	0	0	0	0	0	0	0	0	0	0	0	0.953832	Testes_R
20	chr1	96458020	96488436	TCONS_00000258	0	0	0	1000	810	0	0	0	0	0	0	0	0	0	0	0	0	0	0	0	0	0	0.953832	Testes_R
20	chr1	98538886	98659112	TCONS_l2_00000435	0	0	0	454	361	0	0	0	0	0	0	0	0	64	0	0	0	0	0	0	0	0	0.921681	Testes_R
21	chr1	102665294	102855186	TCONS_00000590	0	0	0	0	320	0	0	0	0	0	0	0	0	0	0	307	0	0	0	0	0	0	0.952722	Testes
26	chr1	143647637	143663987	TCONS_l2_00002649	601	955	880	455	501	661	354	848	538	560	993	860	567	721	442	712	656	409	605	705	753	413	0.0714351	LymphNode
26	chr1	143647638	143744587	TCONS_l2_00002650	601	955	880	455	501	661	354	848	538	560	993	860	567	721	442	712	656	409	605	705	753	413	0.0714351	LymphNode
26	chr1	148876039	148902123	TCONS_l2_00002184	10	60	0	183	220	8	0	22	0	28	21	25	0	0	0	27	0	0	0	0	0	24	0.706038	Testes
29	chr1	168773291	168838565	TCONS_00001191	0	0	0	0	0	0	0	160	0	0	0	0	0	0	0	198	0	0	0	0	0	0	0.954287	Brain
31	chr1	191844624	191980390	TCONS_00000360	0	94	0	0	0	0	0	0	0	0	0	0	0	0	0	0	0	0	0	0	0	0	1	whitebloodcell
32	chr1	196014056	196129619	TCONS_00001767	0	0	0	0	0	0	0	0	0	0	0	0	0	0	0	0	0	0	347	0	0	0	1	hLF_r1
34	chr1	211809247	211816209	TCONS_00000380	0	0	0	0	0	0	0	0	0	168	0	100	0	0	0	0	0	0	0	0	0	0	0.957159	Ovary
34	chr1	213904758	213967930	TCONS_00000389	0	0	0	0	0	0	0	0	0	0	0	0	0	0	0	0	0	0	0	0	0	0	NA	adipose
35	chr1	219150088	219164653	TCONS_00001821	0	361	0	0	0	0	0	0	0	0	0	0	0	0	0	256	0	0	0	0	0	0	0.95515	whitebloodcell
35	chr1	222262510	222560776	TCONS_l2_00002779	0	0	0	0	109	0	0	0	0	0	0	0	0	0	0	0	0	0	0	0	0	0	1	Testes
73	chr1	89294	237877	TCONS_l2_00002368	648	516	378	680	491	280	22	468	545	334	501	477	153	595	54	458	701	338	353	355	89	299	0.127025	breast
73	chr1	112759	168167	TCONS_l2_00000958	648	516	378	680	491	280	22	468	545	334	501	477	153	595	54	458	701	338	353	355	89	299	0.127025	breast
73	chr1	129080	133566	TCONS_l2_00002372	648	516	378	680	491	280	22	468	545	334	501	477	153	595	54	458	701	338	353	355	89	299	0.127025	breast
73	chr1	235855	267253	TCONS_l2_00002380	648	516	378	680	491	280	22	468	545	334	501	477	153	595	54	458	701	338	353	355	89	299	0.127025	breast
73	chr1	523008	530148	TCONS_00000122	0	0	0	0	191	31	0	0	0	0	0	0	0	0	0	47	0	0	0	0	0	0	0.933547	Testes
73	chr1	523047	529954	TCONS_00000123	0	0	0	0	191	31	0	0	0	0	0	0	0	0	0	47	0	0	0	0	0	0	0.933547	Testes
73	chr1	637315	655530	TCONS_l2_00002386	0	54	0	88	49	0	0	0	19	80	0	0	81	0	0	0	34	0	0	0	0	0	0.753116	Testes_R
73	chr1	639064	655574	TCONS_l2_00002387	0	54	0	88	49	0	0	0	19	80	0	0	81	0	0	0	34	0	0	0	0	0	0.753116	Testes_R
73	chr1	646721	655580	TCONS_l2_00002388	0	54	0	88	49	0	0	0	19	80	0	0	81	0	0	0	34	0	0	0	0	0	0.753116	Testes_R
75	chr1	2357418	2362089	TCONS_00000138	0	121	0	0	0	0	0	239	0	0	0	0	0	0	0	0	147	0	0	0	0	0	0.914841	Prostate
76	chr1	4036188	4069751	TCONS_00000822	0	0	0	0	403	0	0	0	0	0	0	0	0	0	0	0	0	0	0	0	0	0	1	Testes
78	chr1	5621768	5728315	TCONS_00000077	0	0	0	0	0	0	0	0	0	0	0	0	0	0	0	69	0	0	0	0	0	0	1	Brain
86	chr1	14548385	14549613	TCONS_00000471	0	0	0	0	0	0	0	0	0	0	167	0	0	0	0	0	0	0	0	0	280	0	0.956725	colon
91	chr1	19658089	19660931	TCONS_00000855	58	75	199	293	225	81	95	47	141	252	228	0	260	150	189	65	129	254	313	283	89	78	0.184001	hLF_r1
92	chr1	20686293	20755287	TCONS_00000016	0	0	444	682	248	0	0	0	0	0	0	0	52	0	0	223	0	0	0	0	0	0	0.846797	Testes_R
92	chr1	20687597	20732187	TCONS_00000078	0	0	444	682	248	0	0	0	0	0	0	0	52	0	0	223	0	0	0	0	0	0	0.846797	Testes_R
97	chr1	25370197	25439610	TCONS_00000488	0	0	0	0	0	0	0	0	0	0	0	0	0	0	0	0	0	0	0	0	0	0	NA	adipose
108	chr1	37568177	37618253	TCONS_l2_00001147	0	0	0	0	51	231	576	0	0	0	0	0	0	0	0	59	226	0	0	0	0	0	0.858313	skeletalMuscle
108	chr1	37611132	37618282	TCONS_l2_00001148	0	0	0	0	51	231	576	0	0	0	0	0	0	0	0	59	226	0	0	0	0	0	0.858313	skeletalMuscle
109	chr1	38512985	38571406	TCONS_l2_00002029	0	0	374	0	88	0	0	216	0	0	0	0	0	0	0	291	0	0	0	0	0	0	0.875104	brain_R
109	chr1	38513094	38571415	TCONS_l2_00000218	0	0	374	0	88	0	0	216	0	0	0	0	0	0	0	291	0	0	0	0	0	0	0.875104	brain_R
109	chr1	38513096	38584697	TCONS_l2_00002030	0	0	374	0	88	0	0	216	0	0	0	0	0	0	0	291	0	0	0	0	0	0	0.875104	brain_R
109	chr1	38658715	38676024	TCONS_00000895	0	0	0	0	218	0	0	0	0	0	0	0	0	0	0	0	0	0	0	0	0	0	1	Testes
117	chr1	46921494	46948147	TCONS_00000191	0	141	0	0	307	0	0	0	0	0	0	0	0	0	0	0	0	0	0	0	0	0	0.958815	Testes
118	chr1	47308766	47366109	TCONS_l2_00002489	645	0	0	0	119	462	140	769	0	165	240	341	0	143	0	31	484	0	0	380	424	666	0.484907	Prostate
118	chr1	47971931	47973315	TCONS_00001488	0	0	0	0	206	0	0	0	0	0	0	0	0	0	0	0	0	0	0	0	0	0	1	Testes
119	chr1	48567386	48648100	TCONS_l2_00002497	0	0	0	628	108	97	0	117	0	251	0	0	0	0	0	65	0	0	0	65	0	0	0.79342	Testes_R
119	chr1	48567406	48630327	TCONS_l2_00001223	0	0	0	628	108	97	0	117	0	251	0	0	0	0	0	65	0	0	0	65	0	0	0.79342	Testes_R
119	chr1	48625150	48630589	TCONS_l2_00001224	0	0	0	628	108	97	0	117	0	251	0	0	0	0	0	65	0	0	0	65	0	0	0.79342	Testes_R
122	chr1	52035311	52039739	TCONS_l2_00001233	0	0	0	0	0	0	0	230	0	0	0	0	0	0	0	0	0	0	0	0	0	0	1	Prostate
129	chr1	59486105	59510386	TCONS_l2_00000308	0	319	0	0	156	176	191	118	0	319	551	299	0	208	0	0	0	0	200	127	261	167	0.519556	LymphNode
129	chr1	59598185	59664293	TCONS_00000529	101	0	0	837	851	0	71	0	0	0	0	42	0	0	0	0	149	0	0	0	0	0	0.827773	Testes
131	chr1	61005920	61106163	TCONS_00000531	0	0	0	0	64	0	0	131	0	0	0	0	0	0	0	264	0	0	0	0	102	0	0.883149	Brain
131	chr1	61053728	61088212	TCONS_00001511	0	0	0	0	64	0	0	131	0	0	0	0	0	0	0	264	0	0	0	0	102	0	0.883149	Brain
131	chr1	61125302	61291256	TCONS_00000081	0	0	108	0	17	0	0	66	0	20	27	26	0	0	0	107	0	0	0	0	0	0	0.782276	brain_R
138	chr1	68808087	68849925	TCONS_l2_00001282	0	0	0	0	0	0	0	0	0	0	0	0	0	0	0	174	0	0	0	0	0	0	1	Brain
139	chr1	69521580	69650686	TCONS_l2_00002068	0	0	0	0	190	0	0	0	0	0	0	0	0	0	0	0	0	0	0	0	0	0	1	Testes
143	chr1	73771634	73813934	TCONS_00000985	0	0	0	686	835	0	0	0	0	0	0	0	0	0	0	0	0	0	0	0	0	0	0.95377	Testes
143	chr1	73771820	73820918	TCONS_00002067	0	0	0	686	835	0	0	0	0	0	0	0	0	0	0	0	0	0	0	0	0	0	0.95377	Testes
143	chr1	73771820	73813975	TCONS_00002066	0	0	0	686	835	0	0	0	0	0	0	0	0	0	0	0	0	0	0	0	0	0	0.95377	Testes
143	chr1	73771852	73804559	TCONS_00000046	0	0	0	686	835	0	0	0	0	0	0	0	0	0	0	0	0	0	0	0	0	0	0.95377	Testes
143	chr1	73771911	73813995	TCONS_00000228	0	0	0	686	835	0	0	0	0	0	0	0	0	0	0	0	0	0	0	0	0	0	0.95377	Testes
143	chr1	73771916	73820934	TCONS_00000229	0	0	0	686	835	0	0	0	0	0	0	0	0	0	0	0	0	0	0	0	0	0	0.95377	Testes
148	chr1	79518695	79561296	TCONS_l2_00001295	547	32	361	94	204	106	0	351	0	259	517	206	473	392	241	469	454	559	338	572	278	46	0.214332	kidney
149	chr1	79736085	79870246	TCONS_00001003	0	0	0	486	479	0	0	0	0	0	0	0	0	51	0	0	0	0	0	0	0	0	0.922087	Testes_R
149	chr1	79775370	79871942	TCONS_00002077	0	0	0	486	479	0	0	0	0	0	0	0	0	51	0	0	0	0	0	0	0	0	0.922087	Testes_R
150	chr1	81000662	81050048	TCONS_00000553	0	0	0	0	0	0	0	0	0	0	0	0	0	0	0	0	0	0	0	0	0	0	NA	adipose
150	chr1	81001439	81112473	TCONS_00000240	0	877	0	0	0	0	0	0	0	0	1000	0	0	1000	0	0	0	0	0	688	0	0	0.860621	LymphNode
150	chr1	81001439	81112473	TCONS_00000239	0	877	0	0	0	0	0	0	0	0	1000	0	0	1000	0	0	0	0	0	688	0	0	0.860621	LymphNode
150	chr1	81001444	81109980	TCONS_00002080	0	877	0	0	0	0	0	0	0	0	1000	0	0	1000	0	0	0	0	0	688	0	0	0.860621	LymphNode
151	chr1	82680903	82726817	TCONS_00000554	0	0	0	0	0	0	0	0	0	0	0	0	0	0	0	79	0	0	0	0	0	0	1	Brain
152	chr1	83368865	83632498	TCONS_00000242	0	0	0	143	56	0	0	0	0	0	0	0	0	0	0	0	0	0	0	0	0	0	0.961261	Testes_R
152	chr1	83485231	83568608	TCONS_l2_00001306	0	43	0	130	172	312	0	168	202	54	0	0	0	73	0	22	0	0	78	89	138	82	0.553119	Thyroid
153	chr1	83982444	84039951	TCONS_00001008	0	0	0	0	0	0	0	0	0	0	0	0	0	0	0	0	0	364	0	0	0	0	1	foreskin
154	chr1	85063634	85086673	TCONS_00001552	0	0	0	0	337	56	0	0	0	135	0	0	0	176	0	551	0	0	0	330	0	0	0.805731	Brain
160	chr1	92010898	92035089	TCONS_00001584	135	37	0	0	28	27	0	80	177	0	110	28	0	0	0	0	56	0	0	0	229	0	0.67648	colon
163	chr1	95104016	95285652	TCONS_l2_00002568	133	0	0	314	363	459	0	463	456	529	259	565	169	608	0	305	400	0	594	707	480	397	0.311148	kidney
163	chr1	95123089	95285834	TCONS_l2_00002569	133	0	0	314	363	459	0	463	456	529	259	565	169	608	0	305	400	0	594	707	480	397	0.311148	kidney
163	chr1	95123431	95171013	TCONS_l2_00001388	133	0	0	314	363	459	0	463	456	529	259	565	169	608	0	305	400	0	594	707	480	397	0.311148	kidney
163	chr1	95138452	95197901	TCONS_l2_00002570	133	0	0	314	363	459	0	463	456	529	259	565	169	608	0	305	400	0	594	707	480	397	0.311148	kidney
163	chr1	95138468	95285827	TCONS_l2_00001390	133	0	0	314	363	459	0	463	456	529	259	565	169	608	0	305	400	0	594	707	480	397	0.311148	kidney
163	chr1	95138684	95285775	TCONS_l2_00002571	133	0	0	314	363	459	0	463	456	529	259	565	169	608	0	305	400	0	594	707	480	397	0.311148	kidney
163	chr1	95144636	95171735	TCONS_l2_00001391	133	0	0	314	363	459	0	463	456	529	259	565	169	608	0	305	400	0	594	707	480	397	0.311148	kidney
163	chr1	95144980	95285766	TCONS_l2_00002572	133	0	0	314	363	459	0	463	456	529	259	565	169	608	0	305	400	0	594	707	480	397	0.311148	kidney
163	chr1	95145056	95208023	TCONS_l2_00001392	133	0	0	314	363	459	0	463	456	529	259	565	169	608	0	305	400	0	594	707	480	397	0.311148	kidney
164	chr1	95940292	95944912	TCONS_00000007	0	0	0	0	0	0	0	0	0	0	0	0	0	0	0	0	0	0	0	0	0	0	NA	adipose
165	chr1	96719624	96839681	TCONS_00000585	0	0	0	0	0	0	0	0	0	0	0	0	0	0	0	0	0	0	0	0	0	0	NA	adipose
166	chr1	98398901	98440557	TCONS_00001603	0	0	0	0	0	0	0	0	0	85	0	0	0	0	0	371	0	0	134	0	0	0	0.924699	Brain
167	chr1	98676302	98738214	TCONS_l2_00002108	0	0	0	122	24	0	0	0	0	0	0	0	0	0	0	0	0	0	86	0	44	0	0.886286	Testes_R
170	chr1	101815604	101855859	TCONS_00000263	0	0	0	0	0	0	0	0	0	0	0	0	0	0	0	0	0	0	0	0	0	0	NA	adipose
171	chr1	103228877	103319398	TCONS_00000591	0	0	0	0	0	0	0	0	0	0	0	0	0	0	0	0	0	0	0	0	0	0	NA	adipose
172	chr1	103821658	104068139	TCONS_00001614	0	0	0	0	531	0	0	0	0	0	0	0	0	0	0	164	287	0	0	174	0	0	0.879116	Testes
174	chr1	106469904	106565836	TCONS_l2_00001430	0	0	0	514	404	0	0	0	0	0	0	0	0	0	0	0	0	0	0	0	0	0	0.954213	Testes_R
174	chr1	106470245	106565834	TCONS_l2_00002592	0	0	0	514	404	0	0	0	0	0	0	0	0	0	0	0	0	0	0	0	0	0	0.954213	Testes_R
174	chr1	106508401	106581195	TCONS_00001084	0	0	0	0	227	0	0	0	0	0	0	0	0	0	0	0	0	0	0	0	0	0	1	Testes
178	chr1	111016377	111031285	TCONS_l2_00002129	0	0	0	756	610	0	0	0	0	0	0	0	0	0	0	0	0	0	0	0	0	0	0.95392	Testes_R
181	chr1	113362791	113392437	TCONS_00000604	0	0	217	423	129	0	0	65	122	0	0	0	0	23	0	120	0	56	408	21	0	0	0.682194	Testes_R
181	chr1	113362795	113393265	TCONS_00000095	0	0	217	423	129	0	0	65	122	0	0	0	0	23	0	120	0	56	408	21	0	0	0.682194	Testes_R
181	chr1	113362911	113392401	TCONS_00000605	0	0	217	423	129	0	0	65	122	0	0	0	0	23	0	120	0	56	408	21	0	0	0.682194	Testes_R
183	chr1	115724042	115765741	TCONS_00001113	0	0	0	0	0	200	0	0	0	0	0	0	0	0	0	0	0	0	0	0	0	0	1	Thyroid
209	chr1	142785221	142890973	TCONS_l2_00001486	235	303	362	740	562	786	440	521	660	737	611	548	68	676	212	704	670	141	358	838	734	643	0.0950346	kidney
209	chr1	142785296	142890997	TCONS_l2_00001487	235	303	362	740	562	786	440	521	660	737	611	548	68	676	212	704	670	141	358	838	734	643	0.0950346	kidney
209	chr1	142803224	142888797	TCONS_l2_00002625	235	303	362	740	562	786	440	521	660	737	611	548	68	676	212	704	670	141	358	838	734	643	0.0950346	kidney
209	chr1	142804651	142891271	TCONS_l2_00001488	235	303	362	740	562	786	440	521	660	737	611	548	68	676	212	704	670	141	358	838	734	643	0.0950346	kidney
209	chr1	142804898	142890670	TCONS_l2_00002626	235	303	362	740	562	786	440	521	660	737	611	548	68	676	212	704	670	141	358	838	734	643	0.0950346	kidney
209	chr1	142804980	142888877	TCONS_l2_00001489	235	303	362	740	562	786	440	521	660	737	611	548	68	676	212	704	670	141	358	838	734	643	0.0950346	kidney
209	chr1	142805369	142891006	TCONS_l2_00001492	235	303	362	740	562	786	440	521	660	737	611	548	68	676	212	704	670	141	358	838	734	643	0.0950346	kidney
209	chr1	142810276	142890969	TCONS_l2_00001493	235	303	362	740	562	786	440	521	660	737	611	548	68	676	212	704	670	141	358	838	734	643	0.0950346	kidney
209	chr1	142814171	142891006	TCONS_l2_00001494	235	303	362	740	562	786	440	521	660	737	611	548	68	676	212	704	670	141	358	838	734	643	0.0950346	kidney
209	chr1	143118703	143194342	TCONS_l2_00002628	132	24	0	307	395	190	0	187	454	376	140	246	57	228	0	136	450	0	381	125	158	417	0.306667	Placenta_R
209	chr1	143211527	143272754	TCONS_l2_00002635	222	41	0	390	204	211	19	95	317	255	176	262	67	179	0	156	417	58	87	299	142	388	0.249971	breast
209	chr1	143217318	143274743	TCONS_l2_00001496	222	41	0	390	204	211	19	95	317	255	176	262	67	179	0	156	417	58	87	299	142	388	0.249971	breast
209	chr1	143230400	143272643	TCONS_l2_00001497	222	41	0	390	204	211	19	95	317	255	176	262	67	179	0	156	417	58	87	299	142	388	0.249971	breast
209	chr1	143231322	143272639	TCONS_l2_00001498	222	41	0	390	204	211	19	95	317	255	176	262	67	179	0	156	417	58	87	299	142	388	0.249971	breast
209	chr1	143236904	143275032	TCONS_l2_00002642	222	41	0	390	204	211	19	95	317	255	176	262	67	179	0	156	417	58	87	299	142	388	0.249971	breast
209	chr1	143377280	143398889	TCONS_l2_00002162	195	13	0	312	259	559	0	409	475	336	531	637	29	495	0	32	681	48	277	182	351	660	0.295904	breast
209	chr1	143386145	143399041	TCONS_l2_00000560	195	13	0	312	259	559	0	409	475	336	531	637	29	495	0	32	681	48	277	182	351	660	0.295904	breast
209	chr1	143391567	143401533	TCONS_l2_00002168	195	13	0	312	259	559	0	409	475	336	531	637	29	495	0	32	681	48	277	182	351	660	0.295904	breast
209	chr1	143391567	143399813	TCONS_l2_00002167	195	13	0	312	259	559	0	409	475	336	531	637	29	495	0	32	681	48	277	182	351	660	0.295904	breast
209	chr1	143391567	143399528	TCONS_l2_00002166	195	13	0	312	259	559	0	409	475	336	531	637	29	495	0	32	681	48	277	182	351	660	0.295904	breast
209	chr1	143391567	143394444	TCONS_l2_00002165	195	13	0	312	259	559	0	409	475	336	531	637	29	495	0	32	681	48	277	182	351	660	0.295904	breast
209	chr1	143392418	143405365	TCONS_l2_00000561	195	13	0	312	259	559	0	409	475	336	531	637	29	495	0	32	681	48	277	182	351	660	0.295904	breast
209	chr1	143392442	143399814	TCONS_l2_00002169	195	13	0	312	259	559	0	409	475	336	531	637	29	495	0	32	681	48	277	182	351	660	0.295904	breast
209	chr1	143392449	143394444	TCONS_l2_00002170	195	13	0	312	259	559	0	409	475	336	531	637	29	495	0	32	681	48	277	182	351	660	0.295904	breast
209	chr1	143392634	143399672	TCONS_l2_00000562	195	13	0	312	259	559	0	409	475	336	531	637	29	495	0	32	681	48	277	182	351	660	0.295904	breast
213	chr1	146853354	146989742	TCONS_l2_00001506	0	0	0	631	707	44	0	0	108	0	0	0	0	0	0	0	0	0	0	0	0	24	0.868184	Testes
213	chr1	146853354	146989742	TCONS_l2_00001505	0	0	0	631	707	44	0	0	108	0	0	0	0	0	0	0	0	0	0	0	0	24	0.868184	Testes
213	chr1	146853853	146989682	TCONS_l2_00001507	0	0	0	631	707	44	0	0	108	0	0	0	0	0	0	0	0	0	0	0	0	24	0.868184	Testes
222	chr1	157152694	157157512	TCONS_l2_00000650	0	303	0	272	0	0	0	0	0	0	0	0	0	105	0	0	0	0	0	0	0	0	0.914433	whitebloodcell
222	chr1	157155177	157157195	TCONS_l2_00002223	0	303	0	272	0	0	0	0	0	0	0	0	0	105	0	0	0	0	0	0	0	0	0.914433	whitebloodcell
238	chr1	173204198	173446294	TCONS_l2_00002714	269	464	567	679	406	367	0	521	459	323	528	492	309	530	172	482	394	494	644	326	279	263	0.126495	Testes_R
238	chr1	173386949	173429721	TCONS_l2_00001622	269	464	567	679	406	367	0	521	459	323	528	492	309	530	172	482	394	494	644	326	279	263	0.126495	Testes_R
238	chr1	173387087	173430501	TCONS_l2_00002715	269	464	567	679	406	367	0	521	459	323	528	492	309	530	172	482	394	494	644	326	279	263	0.126495	Testes_R
238	chr1	173387212	173411236	TCONS_l2_00002716	269	464	567	679	406	367	0	521	459	323	528	492	309	530	172	482	394	494	644	326	279	263	0.126495	Testes_R
238	chr1	173387382	173411193	TCONS_l2_00001623	269	464	567	679	406	367	0	521	459	323	528	492	309	530	172	482	394	494	644	326	279	263	0.126495	Testes_R
238	chr1	173392457	173411063	TCONS_l2_00001624	269	464	567	679	406	367	0	521	459	323	528	492	309	530	172	482	394	494	644	326	279	263	0.126495	Testes_R
238	chr1	173393070	173446246	TCONS_l2_00001625	269	464	567	679	406	367	0	521	459	323	528	492	309	530	172	482	394	494	644	326	279	263	0.126495	Testes_R
242	chr1	177362422	177546084	TCONS_00000692	0	0	0	274	67	0	0	0	0	0	0	0	0	0	0	0	0	0	0	153	0	0	0.921524	Testes_R
246	chr1	182055685	182059247	TCONS_00000346	0	0	0	0	43	0	0	61	0	0	0	0	0	0	0	0	0	0	0	0	100	0	0.918371	colon
246	chr1	182098444	182213534	TCONS_l2_00002728	0	0	0	442	190	0	0	0	0	0	0	0	0	46	0	0	0	0	0	0	0	0	0.928868	Testes_R
246	chr1	182159282	182213533	TCONS_l2_00001664	0	0	0	442	190	0	0	0	0	0	0	0	0	46	0	0	0	0	0	0	0	0	0.928868	Testes_R
246	chr1	182173079	182283196	TCONS_l2_00002730	0	0	0	442	190	0	0	0	0	0	0	0	0	46	0	0	0	0	0	0	0	0	0.928868	Testes_R
251	chr1	187061973	187329455	TCONS_00000350	0	104	0	0	0	0	0	0	0	0	0	0	0	0	0	0	0	0	0	0	0	0	1	whitebloodcell
251	chr1	187412737	187439371	TCONS_00000351	0	0	0	0	0	0	0	0	0	0	0	0	0	0	0	0	0	0	0	0	199	0	1	colon
251	chr1	187412759	187446354	TCONS_00000352	0	0	0	0	0	0	0	0	0	0	0	0	0	0	0	0	0	0	0	0	199	0	1	colon
252	chr1	188477668	188505596	TCONS_00000353	0	0	0	0	0	0	0	0	0	0	0	0	0	0	0	0	0	0	0	0	0	0	NA	adipose
254	chr1	190447355	190450667	TCONS_00001227	0	0	691	726	475	0	0	0	0	0	0	62	0	0	0	691	0	0	0	287	136	89	0.721969	Testes_R
254	chr1	190447389	190450523	TCONS_00000060	0	0	691	726	475	0	0	0	0	0	0	62	0	0	0	691	0	0	0	287	136	89	0.721969	Testes_R
254	chr1	190447592	190448271	TCONS_00002206	0	0	691	726	475	0	0	0	0	0	0	62	0	0	0	691	0	0	0	287	136	89	0.721969	Testes_R
254	chr1	190447610	190463251	TCONS_00001228	0	0	691	726	475	0	0	0	0	0	0	62	0	0	0	691	0	0	0	287	136	89	0.721969	Testes_R
254	chr1	190594019	190770787	TCONS_l2_00002266	0	0	0	0	0	0	0	0	0	0	0	0	0	0	0	0	0	0	0	0	0	0	NA	adipose
257	chr1	193273874	193335083	TCONS_00000361	0	54	0	0	157	0	0	0	0	0	0	246	0	82	0	0	0	0	209	259	0	0	0.791519	kidney
264	chr1	200380927	200444641	TCONS_00000061	0	0	0	0	90	37	0	0	0	0	0	64	677	36	0	0	57	0	352	31	0	0	0.785786	Liver
264	chr1	200929144	200934218	TCONS_l2_00000749	0	0	0	387	115	0	0	0	0	0	0	0	0	0	0	0	0	0	0	0	0	0	0.962026	Testes_R
267	chr1	204336583	204347045	TCONS_l2_00001718	0	0	0	0	0	0	0	0	228	0	0	0	0	0	0	0	0	0	0	216	0	0	0.952853	Placenta_R
268	chr1	205251238	205264218	TCONS_00001780	0	367	0	0	0	0	0	0	0	0	92	0	0	0	0	0	0	0	0	124	0	0	0.924551	whitebloodcell
270	chr1	207352621	207357525	TCONS_l2_00000782	0	0	0	589	456	0	0	0	0	0	0	423	829	89	0	0	0	0	0	0	0	0	0.836668	Liver
270	chr1	207352736	207357393	TCONS_l2_00000783	0	0	0	589	456	0	0	0	0	0	0	423	829	89	0	0	0	0	0	0	0	0	0.836668	Liver
272	chr1	209320563	209324846	TCONS_l2_00001739	0	0	0	527	483	0	0	0	0	0	0	0	0	0	0	0	0	0	0	0	0	0	0.953042	Testes_R
272	chr1	209320611	209328446	TCONS_l2_00002758	0	0	0	527	483	0	0	0	0	0	0	0	0	0	0	0	0	0	0	0	0	0	0.953042	Testes_R
277	chr1	213995699	214089305	TCONS_00002585	82	0	228	708	609	488	821	150	0	126	94	172	818	612	0	695	13	0	0	14	137	52	0.41462	skeletalMuscle
277	chr1	214427428	214452637	TCONS_00001819	0	0	0	53	19	21	10	0	0	26	0	0	0	39	0	76	0	0	12	9	16	569	0.763595	heart
277	chr1	214427428	214438314	TCONS_00001818	0	0	0	53	19	21	10	0	0	26	0	0	0	39	0	76	0	0	12	9	16	569	0.763595	heart
282	chr1	219254318	219347093	TCONS_l2_00002770	0	457	172	571	361	278	319	478	0	294	0	85	0	300	0	406	456	0	106	394	148	506	0.365425	Testes_R
282	chr1	219259853	219347102	TCONS_l2_00001780	0	457	172	571	361	278	319	478	0	294	0	85	0	300	0	406	456	0	106	394	148	506	0.365425	Testes_R
282	chr1	219268629	219347070	TCONS_l2_00001781	0	457	172	571	361	278	319	478	0	294	0	85	0	300	0	406	456	0	106	394	148	506	0.365425	Testes_R
282	chr1	219391857	219467786	TCONS_00001278	65	0	0	0	497	505	420	686	0	371	664	350	277	0	0	0	334	0	442	0	431	402	0.485697	Prostate
282	chr1	219391857	219419234	TCONS_00002232	65	0	0	0	497	505	420	686	0	371	664	350	277	0	0	0	334	0	442	0	431	402	0.485697	Prostate
286	chr1	224133091	224222680	TCONS_l2_00001800	128	213	0	231	482	317	154	171	0	200	187	233	262	215	0	339	177	0	368	256	69	205	0.301782	Testes
300	chr1	238110307	238164646	TCONS_l2_00000915	0	0	0	231	292	0	0	0	0	0	0	0	0	0	0	0	0	0	0	0	0	0	0.954338	Testes
300	chr1	238648744	238701605	TCONS_l2_00002344	0	0	0	0	33	0	0	0	0	0	0	0	0	0	0	0	0	0	0	0	0	0	1	Testes
303	chr1	241815560	241842840	TCONS_l2_00000926	0	0	0	610	736	246	0	0	0	0	0	0	0	0	0	0	0	0	0	0	0	0	0.913998	Testes
305	chr1	244080703	244210617	TCONS_00000011	0	0	0	0	40	0	0	0	0	0	54	0	0	0	0	349	0	0	0	0	0	0	0.937237	Brain
308	chr1	246933183	246940597	TCONS_l2_00001903	43	478	256	491	197	224	21	222	222	268	69	224	120	88	208	469	149	56	193	194	201	152	0.185001	Testes_R
308	chr1	246934113	246940350	TCONS_l2_00001904	43	478	256	491	197	224	21	222	222	268	69	224	120	88	208	469	149	56	193	194	201	152	0.185001	Testes_R
308	chr1	246934660	246945218	TCONS_l2_00001905	43	478	256	491	197	224	21	222	222	268	69	224	120	88	208	469	149	56	193	194	201	152	0.185001	Testes_R
308	chr1	246938404	246944084	TCONS_00001351	0	490	541	886	383	204	119	402	553	413	200	142	0	250	0	378	120	208	542	448	192	189	0.286709	Testes_R
308	chr1	246939314	246955685	TCONS_00000072	0	490	541	886	383	204	119	402	553	413	200	142	0	250	0	378	120	208	542	448	192	189	0.286709	Testes_R
308	chr1	246939364	246955666	TCONS_00002270	0	490	541	886	383	204	119	402	553	413	200	142	0	250	0	378	120	208	542	448	192	189	0.286709	Testes_R
308	chr1	246939392	246952902	TCONS_00000430	0	490	541	886	383	204	119	402	553	413	200	142	0	250	0	378	120	208	542	448	192	189	0.286709	Testes_R
308	chr1	246939393	246944856	TCONS_00000431	0	490	541	886	383	204	119	402	553	413	200	142	0	250	0	378	120	208	542	448	192	189	0.286709	Testes_R
585	chr1	16857	29961	TCONS_l2_00002363	704	705	864	1000	975	907	837	929	1000	945	957	721	589	996	876	741	728	919	963	892	770	599	0.0271392	Testes_R
585	chr1	16857	29370	TCONS_l2_00002362	704	705	864	1000	975	907	837	929	1000	945	957	721	589	996	876	741	728	919	963	892	770	599	0.0271392	Testes_R
585	chr1	16857	19759	TCONS_l2_00002361	704	705	864	1000	975	907	837	929	1000	945	957	721	589	996	876	741	728	919	963	892	770	599	0.0271392	Testes_R
585	chr1	16857	17751	TCONS_l2_00002360	704	705	864	1000	975	907	837	929	1000	945	957	721	589	996	876	741	728	919	963	892	770	599	0.0271392	Testes_R
585	chr1	17232	29370	TCONS_l2_00002364	704	705	864	1000	975	907	837	929	1000	945	957	721	589	996	876	741	728	919	963	892	770	599	0.0271392	Testes_R
585	chr1	17605	29370	TCONS_l2_00002365	704	705	864	1000	975	907	837	929	1000	945	957	721	589	996	876	741	728	919	963	892	770	599	0.0271392	Testes_R
585	chr1	89294	120932	TCONS_l2_00002367	648	516	378	680	491	280	22	468	545	334	501	477	153	595	54	458	701	338	353	355	89	299	0.127025	breast
585	chr1	89550	91105	TCONS_l2_00002369	648	516	378	680	491	280	22	468	545	334	501	477	153	595	54	458	701	338	353	355	89	299	0.127025	breast
585	chr1	91373	112736	TCONS_l2_00000957	648	516	378	680	491	280	22	468	545	334	501	477	153	595	54	458	701	338	353	355	89	299	0.127025	breast
585	chr1	92229	129217	TCONS_l2_00002370	648	516	378	680	491	280	22	468	545	334	501	477	153	595	54	458	701	338	353	355	89	299	0.127025	breast
585	chr1	110952	129173	TCONS_l2_00002371	648	516	378	680	491	280	22	468	545	334	501	477	153	595	54	458	701	338	353	355	89	299	0.127025	breast
586	chr1	134766	139723	TCONS_l2_00000001	232	448	388	1000	319	141	87	90	730	289	466	490	181	404	118	274	96	156	340	210	203	137	0.210767	Testes_R
586	chr1	134766	139723	TCONS_l2_00000002	232	448	388	1000	319	141	87	90	730	289	466	490	181	404	118	274	96	156	340	210	203	137	0.210767	Testes_R
586	chr1	134772	139697	TCONS_l2_00001923	232	448	388	1000	319	141	87	90	730	289	466	490	181	404	118	274	96	156	340	210	203	137	0.210767	Testes_R
586	chr1	134772	139697	TCONS_l2_00001922	232	448	388	1000	319	141	87	90	730	289	466	490	181	404	118	274	96	156	340	210	203	137	0.210767	Testes_R
586	chr1	141473	149707	TCONS_00000438	19	57	0	83	45	55	0	17	54	55	11	39	3	85	6	25	17	1	5	4	0	4	0.448134	adrenal
586	chr1	142807	146831	TCONS_00000439	19	57	0	83	45	55	0	17	54	55	11	39	3	85	6	25	17	1	5	4	0	4	0.448134	adrenal
586	chr1	160445	161525	TCONS_00000119	0	56	0	0	0	0	0	0	0	62	0	0	0	20	0	0	0	0	0	0	0	0	0.918539	Ovary
586	chr1	164404	173864	TCONS_l2_00002376	648	516	378	680	491	280	22	468	545	334	501	477	153	595	54	458	701	338	353	355	89	299	0.127025	breast
586	chr1	165863	168167	TCONS_l2_00000959	648	516	378	680	491	280	22	468	545	334	501	477	153	595	54	458	701	338	353	355	89	299	0.127025	breast
586	chr1	165888	168767	TCONS_l2_00002377	648	516	378	680	491	280	22	468	545	334	501	477	153	595	54	458	701	338	353	355	89	299	0.127025	breast
586	chr1	227614	234484	TCONS_l2_00002378	648	516	378	680	491	280	22	468	545	334	501	477	153	595	54	458	701	338	353	355	89	299	0.127025	breast
586	chr1	227894	238558	TCONS_l2_00002379	648	516	378	680	491	280	22	468	545	334	501	477	153	595	54	458	701	338	353	355	89	299	0.127025	breast
586	chr1	230207	259183	TCONS_l2_00000960	648	516	378	680	491	280	22	468	545	334	501	477	153	595	54	458	701	338	353	355	89	299	0.127025	breast
586	chr1	257267	259121	TCONS_l2_00002381	648	516	378	680	491	280	22	468	545	334	501	477	153	595	54	458	701	338	353	355	89	299	0.127025	breast
587	chr1	320161	321056	TCONS_00000120	65	29	0	364	97	83	36	39	204	82	76	93	32	107	0	64	56	0	100	29	0	33	0.431192	Testes_R
587	chr1	329783	334271	TCONS_l2_00001926	0	0	0	193	106	112	0	0	0	0	0	0	0	0	0	0	0	0	0	0	0	0	0.915026	Testes_R
587	chr1	334139	342806	TCONS_l2_00001927	0	0	0	193	106	112	0	0	0	0	0	0	0	0	0	0	0	0	0	0	0	0	0.915026	Testes_R
588	chr1	420205	421839	TCONS_l2_00001928	0	0	0	0	6	0	0	0	0	0	0	17	0	0	0	18	0	0	0	0	0	0	0.921785	Brain
588	chr1	439364	453722	TCONS_l2_00001929	0	0	13	0	35	39	0	0	0	0	0	31	23	0	0	27	0	0	0	0	0	0	0.790896	Thyroid
588	chr1	450886	453942	TCONS_l2_00001930	0	0	13	0	35	39	0	0	0	0	0	31	23	0	0	27	0	0	0	0	0	0	0.790896	Thyroid
588	chr1	453216	453948	TCONS_l2_00001931	0	0	13	0	35	39	0	0	0	0	0	31	23	0	0	27	0	0	0	0	0	0	0.790896	Thyroid
588	chr1	459655	461954	TCONS_00000121	0	35	0	97	15	0	0	37	85	0	0	0	0	0	0	41	0	0	0	0	0	0	0.811125	Testes_R
588	chr1	521368	523833	TCONS_00000442	3	21	0	183	67	2	0	0	209	0	0	0	0	55	0	3	17	0	0	0	0	0	0.79239	Placenta_R
589	chr1	529832	530595	TCONS_00000124	0	0	0	0	191	31	0	0	0	0	0	0	0	0	0	47	0	0	0	0	0	0	0.933547	Testes
589	chr1	529838	532878	TCONS_00000125	0	0	0	0	191	31	0	0	0	0	0	0	0	0	0	47	0	0	0	0	0	0	0.933547	Testes
590	chr1	655437	659930	TCONS_l2_00002389	0	54	0	88	49	0	0	0	19	80	0	0	81	0	0	0	34	0	0	0	0	0	0.753116	Testes_R
590	chr1	684692	689194	TCONS_00002275	297	120	0	841	89	200	94	232	490	278	125	83	140	525	0	246	203	0	173	73	125	84	0.348332	Testes_R
590	chr1	694411	700305	TCONS_l2_00002390	229	473	458	985	722	632	299	392	807	557	579	467	522	749	394	619	574	165	678	323	579	375	0.106709	Testes_R
590	chr1	696290	697369	TCONS_00000126	0	0	0	0	0	0	0	0	0	0	0	0	0	0	0	0	0	0	0	0	0	0	NA	adipose
590	chr1	700244	714068	TCONS_l2_00002391	229	473	458	985	722	632	299	392	807	557	579	467	522	749	394	619	574	165	678	323	579	375	0.106709	Testes_R
590	chr1	701706	714032	TCONS_l2_00000962	229	473	458	985	722	632	299	392	807	557	579	467	522	749	394	619	574	165	678	323	579	375	0.106709	Testes_R
590	chr1	703928	705095	TCONS_l2_00000963	229	473	458	985	722	632	299	392	807	557	579	467	522	749	394	619	574	165	678	323	579	375	0.106709	Testes_R
590	chr1	708327	714035	TCONS_l2_00000965	229	473	458	985	722	632	299	392	807	557	579	467	522	749	394	619	574	165	678	323	579	375	0.106709	Testes_R
590	chr1	708327	713911	TCONS_l2_00000964	229	473	458	985	722	632	299	392	807	557	579	467	522	749	394	619	574	165	678	323	579	375	0.106709	Testes_R
590	chr1	708379	743969	TCONS_l2_00000966	229	473	458	985	722	632	299	392	807	557	579	467	522	749	394	619	574	165	678	323	579	375	0.106709	Testes_R
590	chr1	709547	714025	TCONS_l2_00000967	229	473	458	985	722	632	299	392	807	557	579	467	522	749	394	619	574	165	678	323	579	375	0.106709	Testes_R
590	chr1	714142	740628	TCONS_l2_00000004	506	183	0	866	562	85	33	54	122	284	63	247	99	245	0	394	154	0	217	577	39	418	0.348855	Testes_R
590	chr1	714142	719879	TCONS_l2_00000003	506	183	0	866	562	85	33	54	122	284	63	247	99	245	0	394	154	0	217	577	39	418	0.348855	Testes_R
590	chr1	714161	717571	TCONS_l2_00001938	506	183	0	866	562	85	33	54	122	284	63	247	99	245	0	394	154	0	217	577	39	418	0.348855	Testes_R
590	chr1	714435	740255	TCONS_l2_00001939	506	183	0	866	562	85	33	54	122	284	63	247	99	245	0	394	154	0	217	577	39	418	0.348855	Testes_R
590	chr1	717324	720070	TCONS_l2_00001940	506	183	0	866	562	85	33	54	122	284	63	247	99	245	0	394	154	0	217	577	39	418	0.348855	Testes_R
590	chr1	725921	745561	TCONS_l2_00000968	229	473	458	985	722	632	299	392	807	557	579	467	522	749	394	619	574	165	678	323	579	375	0.106709	Testes_R
590	chr1	736258	745541	TCONS_l2_00002392	229	473	458	985	722	632	299	392	807	557	579	467	522	749	394	619	574	165	678	323	579	375	0.106709	Testes_R
590	chr1	740178	742845	TCONS_l2_00001941	506	183	0	866	562	85	33	54	122	284	63	247	99	245	0	394	154	0	217	577	39	418	0.348855	Testes_R
590	chr1	740311	745440	TCONS_l2_00001942	506	183	0	866	562	85	33	54	122	284	63	247	99	245	0	394	154	0	217	577	39	418	0.348855	Testes_R
590	chr1	741030	745528	TCONS_l2_00000969	229	473	458	985	722	632	299	392	807	557	579	467	522	749	394	619	574	165	678	323	579	375	0.106709	Testes_R
590	chr1	741182	745528	TCONS_l2_00000970	229	473	458	985	722	632	299	392	807	557	579	467	522	749	394	619	574	165	678	323	579	375	0.106709	Testes_R
590	chr1	745488	753092	TCONS_l2_00002393	229	473	458	985	722	632	299	392	807	557	579	467	522	749	394	619	574	165	678	323	579	375	0.106709	Testes_R
590	chr1	752750	755214	TCONS_00000129	97	40	111	217	135	82	0	199	158	96	122	19	79	154	0	136	118	0	0	64	119	83	0.313588	Testes_R
590	chr1	756055	757301	TCONS_00001909	95	96	393	354	66	143	0	0	250	119	125	0	254	380	0	370	181	0	0	383	108	117	0.383667	brain_R
590	chr1	756410	758975	TCONS_00000779	95	96	393	354	66	143	0	0	250	119	125	0	254	380	0	370	181	0	0	383	108	117	0.383667	brain_R
590	chr1	757785	759075	TCONS_00001367	150	0	292	374	52	161	0	37	256	162	0	0	179	366	0	322	200	0	0	206	0	79	0.470297	Testes_R
591	chr1	803619	805581	TCONS_00000444	45	0	0	0	21	4	0	67	0	0	80	20	10	24	0	64	81	0	0	47	0	18	0.602399	breast
591	chr1	840486	841186	TCONS_00000796	0	0	0	0	118	0	0	74	0	0	0	0	0	99	0	0	0	0	0	0	0	0	0.911095	Testes
591	chr1	843464	845308	TCONS_00001368	0	0	0	0	256	0	0	0	474	0	0	0	0	0	0	0	0	0	0	0	0	0	0.957127	Placenta_R
591	chr1	846814	850328	TCONS_00000032	0	0	175	137	121	45	0	110	439	35	68	0	0	27	0	0	0	0	194	47	0	0	0.657853	Placenta_R
591	chr1	849550	850351	TCONS_00000134	0	0	175	137	121	45	0	110	439	35	68	0	0	27	0	0	0	0	194	47	0	0	0.657853	Placenta_R
591	chr1	852249	855072	TCONS_00000445	0	0	0	509	377	316	0	341	0	229	144	109	138	358	0	164	0	487	139	479	0	0	0.496853	Testes_R
591	chr1	852749	853914	TCONS_00000446	0	0	0	509	377	316	0	341	0	229	144	109	138	358	0	164	0	487	139	479	0	0	0.496853	Testes_R
591	chr1	852818	853715	TCONS_00002277	0	0	0	509	377	316	0	341	0	229	144	109	138	358	0	164	0	487	139	479	0	0	0.496853	Testes_R
591	chr1	852952	854817	TCONS_00000073	0	0	0	509	377	316	0	341	0	229	144	109	138	358	0	164	0	487	139	479	0	0	0.496853	Testes_R
592	chr1	947376	948573	TCONS_00000447	0	0	0	0	0	0	0	0	0	0	0	0	0	0	0	0	0	0	0	0	0	0	NA	adipose
592	chr1	995079	1002533	TCONS_l2_00000030	0	122	280	605	465	172	0	168	180	44	250	235	0	101	558	230	263	170	363	440	44	0	0.332738	Testes_R
592	chr1	995082	997436	TCONS_l2_00001952	0	122	280	605	465	172	0	168	180	44	250	235	0	101	558	230	263	170	363	440	44	0	0.332738	Testes_R
592	chr1	995662	1001765	TCONS_l2_00000031	0	122	280	605	465	172	0	168	180	44	250	235	0	101	558	230	263	170	363	440	44	0	0.332738	Testes_R
592	chr1	997587	998668	TCONS_l2_00001953	0	122	280	605	465	172	0	168	180	44	250	235	0	101	558	230	263	170	363	440	44	0	0.332738	Testes_R
592	chr1	999874	1001654	TCONS_l2_00001954	0	122	280	605	465	172	0	168	180	44	250	235	0	101	558	230	263	170	363	440	44	0	0.332738	Testes_R
592	chr1	999897	1001821	TCONS_l2_00001955	0	122	280	605	465	172	0	168	180	44	250	235	0	101	558	230	263	170	363	440	44	0	0.332738	Testes_R
592	chr1	1006365	1009675	TCONS_l2_00000977	0	0	0	0	0	0	0	144	314	0	0	81	0	0	0	0	46	0	0	35	67	0	0.825862	Placenta_R
594	chr1	1210338	1214764	TCONS_00000799	0	0	0	1000	435	210	220	235	0	426	280	0	0	403	0	348	218	418	565	207	197	0	0.488334	Testes_R
594	chr1	1210602	1215800	TCONS_00000135	0	0	0	1000	435	210	220	235	0	426	280	0	0	403	0	348	218	418	565	207	197	0	0.488334	Testes_R
594	chr1	1210616	1214773	TCONS_00000136	0	0	0	1000	435	210	220	235	0	426	280	0	0	403	0	348	218	418	565	207	197	0	0.488334	Testes_R
595	chr1	1317608	1318166	TCONS_00000801	0	0	0	471	510	376	0	0	0	295	0	0	256	256	0	178	138	0	0	372	287	187	0.573771	Testes
595	chr1	1317652	1318166	TCONS_00000802	0	0	0	471	510	376	0	0	0	295	0	0	256	256	0	178	138	0	0	372	287	187	0.573771	Testes
596	chr1	1533412	1536058	TCONS_00000803	0	598	1000	1000	781	379	0	205	636	431	453	310	0	313	0	655	476	763	483	590	0	475	0.314962	brain_R
596	chr1	1535652	1538401	TCONS_00000804	0	598	1000	1000	781	379	0	205	636	431	453	310	0	313	0	655	476	763	483	590	0	475	0.314962	brain_R
596	chr1	1535818	1545864	TCONS_00000137	0	598	1000	1000	781	379	0	205	636	431	453	310	0	313	0	655	476	763	483	590	0	475	0.314962	brain_R
596	chr1	1535818	1543166	TCONS_00000033	0	598	1000	1000	781	379	0	205	636	431	453	310	0	313	0	655	476	763	483	590	0	475	0.314962	brain_R
596	chr1	1540733	1542821	TCONS_00000805	0	598	1000	1000	781	379	0	205	636	431	453	310	0	313	0	655	476	763	483	590	0	475	0.314962	brain_R
599	chr1	1870243	1877855	TCONS_l2_00000982	65	0	0	738	406	0	0	0	0	206	0	348	226	0	0	137	0	0	0	0	0	0	0.77119	Testes_R
599	chr1	1944651	1946969	TCONS_00000074	33	0	206	0	121	0	0	0	0	0	69	0	0	28	0	295	0	0	0	0	0	0	0.82193	Brain
599	chr1	1945740	1946876	TCONS_00001373	33	0	206	0	121	0	0	0	0	0	69	0	0	28	0	295	0	0	0	0	0	0	0.82193	Brain
600	chr1	1980668	1981566	TCONS_00001374	0	0	0	371	165	0	0	0	0	0	0	0	0	0	0	0	0	0	0	0	0	0	0.958873	Testes_R
600	chr1	1980742	1981509	TCONS_00000453	0	0	0	371	165	0	0	0	0	0	0	0	0	0	0	0	0	0	0	0	0	0	0.958873	Testes_R
601	chr1	2143609	2144013	TCONS_00000454	255	0	0	712	304	291	0	158	0	304	0	311	0	371	0	0	430	0	256	0	0	0	0.630263	Testes_R
601	chr1	2143961	2152175	TCONS_00000455	255	0	0	712	304	291	0	158	0	304	0	311	0	371	0	0	430	0	256	0	0	0	0.630263	Testes_R
603	chr1	2481358	2485684	TCONS_00000456	451	407	0	933	303	437	470	578	705	413	679	612	322	694	0	108	325	705	0	544	439	357	0.236966	Testes_R
603	chr1	2481358	2484284	TCONS_00000075	451	407	0	933	303	437	470	578	705	413	679	612	322	694	0	108	325	705	0	544	439	357	0.236966	Testes_R
603	chr1	2481358	2484284	TCONS_00000015	451	407	0	933	303	437	470	578	705	413	679	612	322	694	0	108	325	705	0	544	439	357	0.236966	Testes_R
603	chr1	2481721	2484284	TCONS_00000076	451	407	0	933	303	437	470	578	705	413	679	612	322	694	0	108	325	705	0	544	439	357	0.236966	Testes_R
603	chr1	2482414	2486841	TCONS_00000807	82	70	0	30	45	98	0	327	105	33	227	272	36	272	0	0	268	0	0	55	83	109	0.443175	Prostate
603	chr1	2482705	2483281	TCONS_00001917	82	70	0	30	45	98	0	327	105	33	227	272	36	272	0	0	268	0	0	55	83	109	0.443175	Prostate
604	chr1	2496460	2497869	TCONS_l2_00000050	251	418	0	0	145	146	0	266	0	385	681	341	29	755	0	0	83	0	0	347	510	256	0.49052	adrenal
604	chr1	2497848	2508811	TCONS_l2_00001960	251	418	0	0	145	146	0	266	0	385	681	341	29	755	0	0	83	0	0	347	510	256	0.49052	adrenal
604	chr1	2499253	2508846	TCONS_l2_00000051	251	418	0	0	145	146	0	266	0	385	681	341	29	755	0	0	83	0	0	347	510	256	0.49052	adrenal
604	chr1	2499406	2500424	TCONS_00001378	0	57	0	0	42	0	0	29	0	0	33	129	0	106	0	0	85	0	0	0	0	0	0.766418	Lung
604	chr1	2507864	2513404	TCONS_l2_00000052	251	418	0	0	145	146	0	266	0	385	681	341	29	755	0	0	83	0	0	347	510	256	0.49052	adrenal
604	chr1	2508111	2514998	TCONS_l2_00000053	251	418	0	0	145	146	0	266	0	385	681	341	29	755	0	0	83	0	0	347	510	256	0.49052	adrenal
604	chr1	2509301	2515741	TCONS_l2_00000054	251	418	0	0	145	146	0	266	0	385	681	341	29	755	0	0	83	0	0	347	510	256	0.49052	adrenal
604	chr1	2509304	2516050	TCONS_l2_00000055	251	418	0	0	145	146	0	266	0	385	681	341	29	755	0	0	83	0	0	347	510	256	0.49052	adrenal
604	chr1	2512864	2515959	TCONS_l2_00000056	251	418	0	0	145	146	0	266	0	385	681	341	29	755	0	0	83	0	0	347	510	256	0.49052	adrenal
604	chr1	2514580	2515948	TCONS_l2_00000057	251	418	0	0	145	146	0	266	0	385	681	341	29	755	0	0	83	0	0	347	510	256	0.49052	adrenal
604	chr1	2568356	2574635	TCONS_l2_00000991	28	20	76	728	163	290	12	23	0	176	25	138	38	141	135	162	61	48	36	44	0	20	0.438343	Testes_R
605	chr1	2693738	2695364	TCONS_00001923	0	0	0	641	148	0	0	0	0	0	0	89	0	0	0	0	0	0	0	0	0	0	0.929994	Testes_R
605	chr1	2728414	2729257	TCONS_00000457	0	0	0	0	0	0	0	0	0	0	0	0	0	0	0	0	0	0	0	0	0	0	NA	adipose
605	chr1	2730631	2734321	TCONS_00001924	0	0	0	511	614	0	0	0	0	0	0	0	0	0	0	0	0	0	0	0	0	0	0.95374	Testes
605	chr1	2730631	2734321	TCONS_00000815	0	0	0	511	614	0	0	0	0	0	0	0	0	0	0	0	0	0	0	0	0	0	0.95374	Testes
605	chr1	2730996	2731563	TCONS_00000458	0	0	0	0	0	0	0	0	0	0	0	0	0	0	0	0	0	0	0	0	0	0	NA	adipose
607	chr1	2976094	2977309	TCONS_00001379	0	0	605	240	253	383	0	260	0	129	104	243	0	61	0	647	297	0	0	1000	0	545	0.541206	kidney
607	chr1	2976180	2978596	TCONS_00000460	0	0	605	240	253	383	0	260	0	129	104	243	0	61	0	647	297	0	0	1000	0	545	0.541206	kidney
607	chr1	2976180	2978315	TCONS_00000459	0	0	605	240	253	383	0	260	0	129	104	243	0	61	0	647	297	0	0	1000	0	545	0.541206	kidney
607	chr1	2976191	2977962	TCONS_00002280	0	0	605	240	253	383	0	260	0	129	104	243	0	61	0	647	297	0	0	1000	0	545	0.541206	kidney
607	chr1	2976992	2978038	TCONS_00001380	0	0	605	240	253	383	0	260	0	129	104	243	0	61	0	647	297	0	0	1000	0	545	0.541206	kidney
612	chr1	3539428	3541333	TCONS_00002281	0	0	380	393	138	101	0	221	0	115	368	0	0	130	0	197	138	0	264	186	111	0	0.504423	Testes_R
612	chr1	3539753	3541307	TCONS_00000461	0	0	380	393	138	101	0	221	0	115	368	0	0	130	0	197	138	0	264	186	111	0	0.504423	Testes_R
614	chr1	3816935	3822096	TCONS_l2_00001962	26	102	0	734	460	307	140	246	0	0	426	44	90	78	0	0	105	0	0	210	77	156	0.506309	Testes_R
614	chr1	3816936	3830508	TCONS_l2_00000063	26	102	0	734	460	307	140	246	0	0	426	44	90	78	0	0	105	0	0	210	77	156	0.506309	Testes_R
614	chr1	3816967	3833877	TCONS_l2_00001964	26	102	0	734	460	307	140	246	0	0	426	44	90	78	0	0	105	0	0	210	77	156	0.506309	Testes_R
614	chr1	3816967	3832009	TCONS_l2_00001963	26	102	0	734	460	307	140	246	0	0	426	44	90	78	0	0	105	0	0	210	77	156	0.506309	Testes_R
614	chr1	3816984	3820585	TCONS_l2_00000064	26	102	0	734	460	307	140	246	0	0	426	44	90	78	0	0	105	0	0	210	77	156	0.506309	Testes_R
614	chr1	3817083	3831216	TCONS_l2_00000065	26	102	0	734	460	307	140	246	0	0	426	44	90	78	0	0	105	0	0	210	77	156	0.506309	Testes_R
614	chr1	3817249	3833764	TCONS_l2_00000066	26	102	0	734	460	307	140	246	0	0	426	44	90	78	0	0	105	0	0	210	77	156	0.506309	Testes_R
614	chr1	3830623	3831026	TCONS_l2_00000067	26	102	0	734	460	307	140	246	0	0	426	44	90	78	0	0	105	0	0	210	77	156	0.506309	Testes_R
615	chr1	4000552	4001192	TCONS_l2_00000068	0	0	0	372	209	0	0	0	0	0	0	0	0	0	0	0	0	0	0	0	0	0	0.957001	Testes_R
615	chr1	4000672	4009411	TCONS_l2_00001965	0	0	0	372	209	0	0	0	0	0	0	0	0	0	0	0	0	0	0	0	0	0	0.957001	Testes_R
615	chr1	4000676	4015322	TCONS_l2_00001966	0	0	0	372	209	0	0	0	0	0	0	0	0	0	0	0	0	0	0	0	0	0	0.957001	Testes_R
615	chr1	4007208	4009040	TCONS_00000462	0	0	0	380	147	0	0	0	0	0	0	0	0	0	0	0	0	0	0	0	0	0	0.959958	Testes_R
615	chr1	4008043	4009126	TCONS_l2_00000069	0	0	0	372	209	0	0	0	0	0	0	0	0	0	0	0	0	0	0	0	0	0	0.957001	Testes_R
615	chr1	4008043	4009026	TCONS_00002282	0	0	0	380	147	0	0	0	0	0	0	0	0	0	0	0	0	0	0	0	0	0	0.959958	Testes_R
615	chr1	4037027	4058260	TCONS_00001926	0	0	0	0	403	0	0	0	0	0	0	0	0	0	0	0	0	0	0	0	0	0	1	Testes
616	chr1	4192616	4194185	TCONS_00000823	0	0	0	291	0	0	0	0	0	0	0	0	0	0	0	0	0	0	0	0	0	0	1	Testes_R
619	chr1	4472110	4484744	TCONS_00000003	0	0	0	443	196	0	0	0	0	0	0	0	0	0	0	0	0	0	0	0	0	0	0.958729	Testes_R
619	chr1	4472238	4484708	TCONS_00000824	0	0	0	443	196	0	0	0	0	0	0	0	0	0	0	0	0	0	0	0	0	0	0.958729	Testes_R
619	chr1	4472567	4484721	TCONS_00000825	0	0	0	443	196	0	0	0	0	0	0	0	0	0	0	0	0	0	0	0	0	0	0.958729	Testes_R
619	chr1	4482999	4484708	TCONS_00001927	0	0	0	443	196	0	0	0	0	0	0	0	0	0	0	0	0	0	0	0	0	0	0.958729	Testes_R
620	chr1	4611794	4612205	TCONS_00000144	0	0	0	0	0	0	0	0	0	0	0	0	0	0	0	0	0	0	0	0	0	0	NA	adipose
620	chr1	4615910	4616444	TCONS_00001381	0	0	0	0	302	0	0	0	0	0	0	0	0	0	0	0	0	0	0	0	0	0	1	Testes
620	chr1	4631586	4644273	TCONS_00000826	0	0	0	377	233	0	0	0	0	0	0	0	0	0	0	0	0	0	0	0	0	0	0.956229	Testes_R
620	chr1	4631588	4653707	TCONS_00000827	0	0	0	377	233	0	0	0	0	0	0	0	0	0	0	0	0	0	0	0	0	0	0.956229	Testes_R
620	chr1	4631607	4643481	TCONS_00000145	0	0	0	377	233	0	0	0	0	0	0	0	0	0	0	0	0	0	0	0	0	0	0.956229	Testes_R
623	chr1	5058061	5080898	TCONS_00001932	0	0	0	695	565	0	0	0	0	0	0	0	0	0	0	0	0	0	0	0	0	0	0.953885	Testes_R
623	chr1	5058061	5075860	TCONS_00001931	0	0	0	695	565	0	0	0	0	0	0	0	0	0	0	0	0	0	0	0	0	0	0.953885	Testes_R
623	chr1	5058061	5075860	TCONS_00001930	0	0	0	695	565	0	0	0	0	0	0	0	0	0	0	0	0	0	0	0	0	0	0.953885	Testes_R
623	chr1	5058061	5063844	TCONS_00001929	0	0	0	695	565	0	0	0	0	0	0	0	0	0	0	0	0	0	0	0	0	0	0.953885	Testes_R
623	chr1	5058061	5063844	TCONS_00001928	0	0	0	695	565	0	0	0	0	0	0	0	0	0	0	0	0	0	0	0	0	0	0.953885	Testes_R
623	chr1	5058061	5058786	TCONS_00001382	0	0	0	0	320	0	0	0	0	0	0	0	0	0	0	0	0	0	0	0	0	0	1	Testes
623	chr1	5058071	5080898	TCONS_00000828	0	0	0	695	565	0	0	0	0	0	0	0	0	0	0	0	0	0	0	0	0	0	0.953885	Testes_R
623	chr1	5062413	5064046	TCONS_00000829	0	0	0	695	565	0	0	0	0	0	0	0	0	0	0	0	0	0	0	0	0	0	0.953885	Testes_R
624	chr1	5146518	5150959	TCONS_l2_00002422	0	0	0	583	0	0	0	0	0	0	0	0	0	0	0	0	0	0	0	0	0	0	1	Testes_R
624	chr1	5146534	5148432	TCONS_l2_00001000	0	0	0	583	0	0	0	0	0	0	0	0	0	0	0	0	0	0	0	0	0	0	1	Testes_R
627	chr1	5550601	5551645	TCONS_00000830	0	0	0	419	154	0	0	0	0	0	0	0	0	0	0	0	0	0	0	143	0	0	0.921059	Testes_R
628	chr1	5647427	5728355	TCONS_00000464	0	0	0	0	0	0	0	0	0	0	0	0	0	0	0	69	0	0	0	0	0	0	1	Brain
633	chr1	6296299	6299000	TCONS_l2_00001970	0	0	0	300	262	113	0	0	0	0	0	0	0	0	0	0	0	0	135	74	0	0	0.836974	Testes_R
633	chr1	6297876	6298880	TCONS_l2_00000080	0	0	0	300	262	113	0	0	0	0	0	0	0	0	0	0	0	0	135	74	0	0	0.836974	Testes_R
636	chr1	6784696	6790072	TCONS_00000148	0	0	0	813	470	52	0	0	0	0	0	0	0	0	0	0	0	0	0	0	0	0	0.928058	Testes_R
636	chr1	6784696	6787468	TCONS_00000147	0	0	0	813	470	52	0	0	0	0	0	0	0	0	0	0	0	0	0	0	0	0	0.928058	Testes_R
636	chr1	6784702	6787554	TCONS_00001934	0	0	0	813	470	52	0	0	0	0	0	0	0	0	0	0	0	0	0	0	0	0	0.928058	Testes_R
636	chr1	6787586	6790072	TCONS_00000149	0	0	0	813	470	52	0	0	0	0	0	0	0	0	0	0	0	0	0	0	0	0	0.928058	Testes_R
637	chr1	6843951	6844903	TCONS_00000466	136	0	0	0	334	471	0	0	0	0	0	0	0	173	0	340	175	0	0	0	129	0	0.754339	Thyroid
646	chr1	8062788	8067529	TCONS_00001384	457	0	0	0	82	462	488	71	218	199	233	81	609	189	0	238	178	0	293	553	63	166	0.369701	Liver
646	chr1	8066073	8066784	TCONS_00000467	457	0	0	0	82	462	488	71	218	199	233	81	609	189	0	238	178	0	293	553	63	166	0.369701	Liver
647	chr1	8138469	8185235	TCONS_00000832	46	0	0	126	67	300	43	29	0	28	0	0	0	74	0	42	64	0	0	0	18	0	0.677395	Thyroid
648	chr1	8268731	8275270	TCONS_00000150	0	0	0	0	0	98	0	0	0	0	0	0	123	0	0	0	0	0	0	0	0	0	0.954605	Liver
648	chr1	8278249	8280589	TCONS_00000468	0	0	0	0	0	0	0	0	0	0	0	0	0	0	0	0	0	0	0	0	0	0	NA	adipose
653	chr1	8938893	8939953	TCONS_00000151	274	0	0	850	888	742	0	103	0	143	0	210	137	508	0	259	265	0	0	0	0	0	0.605561	Testes
657	chr1	9474621	9487071	TCONS_00001385	156	0	394	384	262	124	97	161	0	341	136	181	171	289	329	382	436	369	237	302	187	129	0.194946	breast
657	chr1	9486351	9489003	TCONS_00002288	156	0	394	384	262	124	97	161	0	341	136	181	171	289	329	382	436	369	237	302	187	129	0.194946	breast
657	chr1	9509252	9514916	TCONS_00001386	0	0	0	0	0	0	0	0	0	0	0	0	227	0	0	0	0	0	0	0	0	0	1	Liver
657	chr1	9561150	9563530	TCONS_00000469	0	0	0	0	0	98	699	0	0	0	0	0	544	0	0	0	220	0	0	303	0	0	0.840004	skeletalMuscle
665	chr1	10516602	10520093	TCONS_00001938	989	849	958	564	1000	811	905	1000	761	1000	1000	819	872	858	806	972	985	1000	1000	1000	1000	956	0.0149172	Testes
665	chr1	10518611	10519395	TCONS_00000152	989	849	958	564	1000	811	905	1000	761	1000	1000	819	872	858	806	972	985	1000	1000	1000	1000	956	0.0149172	Testes
671	chr1	11371803	11374861	TCONS_00001387	0	0	0	0	189	0	0	0	0	0	0	0	0	0	0	0	0	0	0	0	0	0	1	Testes
672	chr1	11418036	11424587	TCONS_00000838	0	0	0	0	0	0	0	0	0	274	0	250	0	0	0	0	0	0	0	0	0	0	0.953155	Ovary
672	chr1	11432761	11438744	TCONS_00000839	51	0	0	0	0	0	0	0	0	165	0	165	0	0	0	111	0	0	0	0	0	0	0.871621	Ovary
672	chr1	11433556	11434764	TCONS_00002290	0	0	0	0	70	0	0	0	0	170	0	150	0	0	0	346	0	0	0	0	0	0	0.882594	Brain
674	chr1	11669587	11673412	TCONS_00000153	0	0	0	329	433	0	0	0	0	0	51	37	0	0	0	0	0	0	0	0	0	0	0.895025	Testes
674	chr1	11786467	11791920	TCONS_00001389	0	0	0	0	0	0	0	0	0	0	0	0	0	0	0	225	0	0	0	0	0	0	1	Brain
675	chr1	11824461	11826573	TCONS_00000038	0	0	0	934	563	0	0	0	0	0	0	0	0	0	0	0	0	0	0	0	0	0	0.9559	Testes_R
681	chr1	12587485	12588702	TCONS_00000840	164	0	0	0	0	74	0	0	0	62	67	62	301	130	0	0	170	0	0	148	60	0	0.657595	Liver
681	chr1	12587765	12588462	TCONS_00000154	164	0	0	0	0	74	0	0	0	62	67	62	301	130	0	0	170	0	0	148	60	0	0.657595	Liver
685	chr1	13162850	13164468	TCONS_l2_00002430	0	0	0	0	0	0	0	0	0	0	0	0	0	0	0	0	0	0	0	0	0	0	NA	adipose
691	chr1	13983805	13987033	TCONS_00000470	0	93	0	0	260	0	184	153	0	133	257	122	0	0	0	0	0	0	0	0	0	160	0.699243	Testes
691	chr1	13997964	14001403	TCONS_00000841	0	0	0	0	266	0	0	0	0	0	0	0	0	0	0	0	0	0	0	0	0	0	1	Testes
695	chr1	14531973	14532868	TCONS_00000842	89	0	0	0	94	0	0	137	0	0	0	83	0	0	0	114	326	0	0	110	143	0	0.729943	breast
696	chr1	14609148	14630936	TCONS_00001392	0	0	0	0	0	247	0	0	0	0	293	0	0	0	0	0	0	0	0	263	291	0	0.859527	LymphNode
696	chr1	14675449	14677518	TCONS_00000472	0	0	0	0	0	0	0	0	0	0	0	0	0	0	0	0	0	0	0	0	0	0	NA	adipose
697	chr1	14717204	14746458	TCONS_00001393	0	0	0	421	343	0	0	166	0	0	0	0	0	0	0	0	115	0	0	0	91	0	0.840608	Testes_R
697	chr1	14717544	14746458	TCONS_00001394	0	0	0	421	343	0	0	166	0	0	0	0	0	0	0	0	115	0	0	0	91	0	0.840608	Testes_R
698	chr1	14923166	14924613	TCONS_00001395	0	0	0	0	0	204	0	0	0	0	0	0	0	0	0	0	0	0	0	0	0	0	1	Thyroid
708	chr1	16123396	16126839	TCONS_00001406	0	0	0	0	0	0	0	0	0	0	0	0	299	0	0	0	370	0	0	0	0	0	0.954091	breast
710	chr1	16510022	16510657	TCONS_00000846	0	0	0	0	0	0	0	0	0	0	149	0	0	0	0	0	0	0	0	0	0	0	1	LymphNode
712	chr1	16679039	16679908	TCONS_00000847	0	0	0	429	219	0	0	0	0	0	0	0	0	0	0	0	0	0	0	0	0	0	0.957644	Testes_R
713	chr1	16847188	16848303	TCONS_00000157	102	600	357	329	291	0	369	577	312	148	379	317	343	177	0	148	151	0	0	215	260	302	0.297313	whitebloodcell
713	chr1	16847380	16848264	TCONS_00000848	102	600	357	329	291	0	369	577	312	148	379	317	343	177	0	148	151	0	0	215	260	302	0.297313	whitebloodcell
714	chr1	16944360	16957970	TCONS_l2_00001040	766	790	899	1000	1000	781	785	1000	1000	1000	1000	896	1000	1000	818	903	832	875	991	873	673	721	0.0185627	Testes_R
714	chr1	16944368	16961662	TCONS_l2_00001041	766	790	899	1000	1000	781	785	1000	1000	1000	1000	896	1000	1000	818	903	832	875	991	873	673	721	0.0185627	Testes_R
714	chr1	16944752	16971948	TCONS_l2_00001043	766	790	899	1000	1000	781	785	1000	1000	1000	1000	896	1000	1000	818	903	832	875	991	873	673	721	0.0185627	Testes_R
714	chr1	16944752	16959154	TCONS_l2_00001042	766	790	899	1000	1000	781	785	1000	1000	1000	1000	896	1000	1000	818	903	832	875	991	873	673	721	0.0185627	Testes_R
714	chr1	16944752	16957604	TCONS_l2_00002439	766	790	899	1000	1000	781	785	1000	1000	1000	1000	896	1000	1000	818	903	832	875	991	873	673	721	0.0185627	Testes_R
714	chr1	16944752	16957401	TCONS_l2_00002438	766	790	899	1000	1000	781	785	1000	1000	1000	1000	896	1000	1000	818	903	832	875	991	873	673	721	0.0185627	Testes_R
714	chr1	16944752	16952994	TCONS_l2_00002437	766	790	899	1000	1000	781	785	1000	1000	1000	1000	896	1000	1000	818	903	832	875	991	873	673	721	0.0185627	Testes_R
714	chr1	16944753	16950441	TCONS_l2_00001044	766	790	899	1000	1000	781	785	1000	1000	1000	1000	896	1000	1000	818	903	832	875	991	873	673	721	0.0185627	Testes_R
714	chr1	16944756	16961054	TCONS_l2_00002440	766	790	899	1000	1000	781	785	1000	1000	1000	1000	896	1000	1000	818	903	832	875	991	873	673	721	0.0185627	Testes_R
714	chr1	16944757	16961667	TCONS_l2_00001045	766	790	899	1000	1000	781	785	1000	1000	1000	1000	896	1000	1000	818	903	832	875	991	873	673	721	0.0185627	Testes_R
714	chr1	16944758	16971194	TCONS_l2_00001046	766	790	899	1000	1000	781	785	1000	1000	1000	1000	896	1000	1000	818	903	832	875	991	873	673	721	0.0185627	Testes_R
714	chr1	16944759	16961756	TCONS_l2_00001047	766	790	899	1000	1000	781	785	1000	1000	1000	1000	896	1000	1000	818	903	832	875	991	873	673	721	0.0185627	Testes_R
714	chr1	16944760	16949738	TCONS_l2_00001048	766	790	899	1000	1000	781	785	1000	1000	1000	1000	896	1000	1000	818	903	832	875	991	873	673	721	0.0185627	Testes_R
714	chr1	16944765	16959108	TCONS_l2_00001050	766	790	899	1000	1000	781	785	1000	1000	1000	1000	896	1000	1000	818	903	832	875	991	873	673	721	0.0185627	Testes_R
714	chr1	16944765	16950434	TCONS_l2_00001049	766	790	899	1000	1000	781	785	1000	1000	1000	1000	896	1000	1000	818	903	832	875	991	873	673	721	0.0185627	Testes_R
714	chr1	16946319	16971153	TCONS_l2_00001051	766	790	899	1000	1000	781	785	1000	1000	1000	1000	896	1000	1000	818	903	832	875	991	873	673	721	0.0185627	Testes_R
714	chr1	16946328	16971151	TCONS_l2_00001052	766	790	899	1000	1000	781	785	1000	1000	1000	1000	896	1000	1000	818	903	832	875	991	873	673	721	0.0185627	Testes_R
714	chr1	16947339	16971167	TCONS_l2_00002441	766	790	899	1000	1000	781	785	1000	1000	1000	1000	896	1000	1000	818	903	832	875	991	873	673	721	0.0185627	Testes_R
714	chr1	16951872	16971178	TCONS_l2_00002442	766	790	899	1000	1000	781	785	1000	1000	1000	1000	896	1000	1000	818	903	832	875	991	873	673	721	0.0185627	Testes_R
714	chr1	16951963	16971754	TCONS_l2_00001053	766	790	899	1000	1000	781	785	1000	1000	1000	1000	896	1000	1000	818	903	832	875	991	873	673	721	0.0185627	Testes_R
714	chr1	16952085	16970997	TCONS_l2_00001054	766	790	899	1000	1000	781	785	1000	1000	1000	1000	896	1000	1000	818	903	832	875	991	873	673	721	0.0185627	Testes_R
714	chr1	16952151	16971165	TCONS_l2_00001055	766	790	899	1000	1000	781	785	1000	1000	1000	1000	896	1000	1000	818	903	832	875	991	873	673	721	0.0185627	Testes_R
714	chr1	16952871	16953789	TCONS_l2_00001056	766	790	899	1000	1000	781	785	1000	1000	1000	1000	896	1000	1000	818	903	832	875	991	873	673	721	0.0185627	Testes_R
714	chr1	16956164	16971178	TCONS_l2_00002443	766	790	899	1000	1000	781	785	1000	1000	1000	1000	896	1000	1000	818	903	832	875	991	873	673	721	0.0185627	Testes_R
714	chr1	16957915	16959275	TCONS_l2_00001057	766	790	899	1000	1000	781	785	1000	1000	1000	1000	896	1000	1000	818	903	832	875	991	873	673	721	0.0185627	Testes_R
714	chr1	16959589	16969640	TCONS_l2_00002444	766	790	899	1000	1000	781	785	1000	1000	1000	1000	896	1000	1000	818	903	832	875	991	873	673	721	0.0185627	Testes_R
714	chr1	16970893	16976875	TCONS_l2_00000110	123	0	71	1000	506	679	21	351	870	225	388	311	1000	249	270	517	510	790	741	1000	487	116	0.19797	Testes_R
714	chr1	16971254	16977291	TCONS_l2_00000114	123	0	71	1000	506	679	21	351	870	225	388	311	1000	249	270	517	510	790	741	1000	487	116	0.19797	Testes_R
714	chr1	16971254	16974738	TCONS_l2_00000111	123	0	71	1000	506	679	21	351	870	225	388	311	1000	249	270	517	510	790	741	1000	487	116	0.19797	Testes_R
714	chr1	16971915	16973596	TCONS_l2_00000115	123	0	71	1000	506	679	21	351	870	225	388	311	1000	249	270	517	510	790	741	1000	487	116	0.19797	Testes_R
714	chr1	16972068	16976914	TCONS_l2_00001987	123	0	71	1000	506	679	21	351	870	225	388	311	1000	249	270	517	510	790	741	1000	487	116	0.19797	Testes_R
714	chr1	16972068	16974587	TCONS_l2_00001986	123	0	71	1000	506	679	21	351	870	225	388	311	1000	249	270	517	510	790	741	1000	487	116	0.19797	Testes_R
714	chr1	16972068	16974587	TCONS_l2_00001985	123	0	71	1000	506	679	21	351	870	225	388	311	1000	249	270	517	510	790	741	1000	487	116	0.19797	Testes_R
714	chr1	16972087	16976526	TCONS_l2_00000117	123	0	71	1000	506	679	21	351	870	225	388	311	1000	249	270	517	510	790	741	1000	487	116	0.19797	Testes_R
714	chr1	16972087	16973636	TCONS_l2_00000116	123	0	71	1000	506	679	21	351	870	225	388	311	1000	249	270	517	510	790	741	1000	487	116	0.19797	Testes_R
714	chr1	16972112	16976190	TCONS_l2_00000118	123	0	71	1000	506	679	21	351	870	225	388	311	1000	249	270	517	510	790	741	1000	487	116	0.19797	Testes_R
714	chr1	16972280	16973789	TCONS_l2_00000119	123	0	71	1000	506	679	21	351	870	225	388	311	1000	249	270	517	510	790	741	1000	487	116	0.19797	Testes_R
714	chr1	16972863	16976914	TCONS_l2_00001989	123	0	71	1000	506	679	21	351	870	225	388	311	1000	249	270	517	510	790	741	1000	487	116	0.19797	Testes_R
714	chr1	16972863	16975287	TCONS_l2_00001988	123	0	71	1000	506	679	21	351	870	225	388	311	1000	249	270	517	510	790	741	1000	487	116	0.19797	Testes_R
714	chr1	16973195	16976558	TCONS_l2_00000120	123	0	71	1000	506	679	21	351	870	225	388	311	1000	249	270	517	510	790	741	1000	487	116	0.19797	Testes_R
714	chr1	16973218	16974203	TCONS_l2_00000121	123	0	71	1000	506	679	21	351	870	225	388	311	1000	249	270	517	510	790	741	1000	487	116	0.19797	Testes_R
714	chr1	16973438	16975871	TCONS_l2_00000122	123	0	71	1000	506	679	21	351	870	225	388	311	1000	249	270	517	510	790	741	1000	487	116	0.19797	Testes_R
714	chr1	16973710	16975315	TCONS_l2_00000123	123	0	71	1000	506	679	21	351	870	225	388	311	1000	249	270	517	510	790	741	1000	487	116	0.19797	Testes_R
714	chr1	16973749	16976800	TCONS_l2_00000124	123	0	71	1000	506	679	21	351	870	225	388	311	1000	249	270	517	510	790	741	1000	487	116	0.19797	Testes_R
714	chr1	16973907	16976914	TCONS_l2_00001991	123	0	71	1000	506	679	21	351	870	225	388	311	1000	249	270	517	510	790	741	1000	487	116	0.19797	Testes_R
714	chr1	16973912	16976915	TCONS_l2_00000125	123	0	71	1000	506	679	21	351	870	225	388	311	1000	249	270	517	510	790	741	1000	487	116	0.19797	Testes_R
714	chr1	16973979	16976813	TCONS_l2_00000127	123	0	71	1000	506	679	21	351	870	225	388	311	1000	249	270	517	510	790	741	1000	487	116	0.19797	Testes_R
714	chr1	16973979	16975871	TCONS_l2_00000126	123	0	71	1000	506	679	21	351	870	225	388	311	1000	249	270	517	510	790	741	1000	487	116	0.19797	Testes_R
714	chr1	16974160	16977423	TCONS_l2_00000128	123	0	71	1000	506	679	21	351	870	225	388	311	1000	249	270	517	510	790	741	1000	487	116	0.19797	Testes_R
714	chr1	16974262	16976016	TCONS_l2_00000129	123	0	71	1000	506	679	21	351	870	225	388	311	1000	249	270	517	510	790	741	1000	487	116	0.19797	Testes_R
714	chr1	16974338	16976909	TCONS_l2_00000130	123	0	71	1000	506	679	21	351	870	225	388	311	1000	249	270	517	510	790	741	1000	487	116	0.19797	Testes_R
714	chr1	16974461	16977291	TCONS_l2_00000131	123	0	71	1000	506	679	21	351	870	225	388	311	1000	249	270	517	510	790	741	1000	487	116	0.19797	Testes_R
714	chr1	16974463	16976899	TCONS_l2_00000132	123	0	71	1000	506	679	21	351	870	225	388	311	1000	249	270	517	510	790	741	1000	487	116	0.19797	Testes_R
714	chr1	16974500	16976773	TCONS_l2_00000133	123	0	71	1000	506	679	21	351	870	225	388	311	1000	249	270	517	510	790	741	1000	487	116	0.19797	Testes_R
714	chr1	16974555	16977423	TCONS_l2_00000134	123	0	71	1000	506	679	21	351	870	225	388	311	1000	249	270	517	510	790	741	1000	487	116	0.19797	Testes_R
714	chr1	16974872	16976823	TCONS_l2_00000135	123	0	71	1000	506	679	21	351	870	225	388	311	1000	249	270	517	510	790	741	1000	487	116	0.19797	Testes_R
714	chr1	16975336	16976899	TCONS_l2_00000136	123	0	71	1000	506	679	21	351	870	225	388	311	1000	249	270	517	510	790	741	1000	487	116	0.19797	Testes_R
714	chr1	16983391	16993712	TCONS_l2_00001058	0	0	0	0	142	0	191	0	0	0	0	0	0	0	0	0	0	0	0	0	145	0	0.909911	skeletalMuscle
714	chr1	17006849	17014412	TCONS_l2_00001059	38	0	0	629	484	548	1000	0	0	131	204	0	174	147	0	277	344	0	61	346	197	1000	0.471933	skeletalMuscle
714	chr1	17013232	17015175	TCONS_l2_00001060	38	0	0	629	484	548	1000	0	0	131	204	0	174	147	0	277	344	0	61	346	197	1000	0.471933	skeletalMuscle
714	chr1	17013836	17015231	TCONS_l2_00001061	38	0	0	629	484	548	1000	0	0	131	204	0	174	147	0	277	344	0	61	346	197	1000	0.471933	skeletalMuscle
718	chr1	17516277	17524112	TCONS_00000159	0	0	0	0	0	0	0	0	164	0	0	0	0	0	0	0	0	156	0	27	0	0	0.921768	Placenta_R
722	chr1	18044181	18076473	TCONS_00000160	0	0	0	263	202	0	0	0	0	0	0	0	0	0	0	0	0	0	0	0	83	0	0.916785	Testes_R
722	chr1	18044249	18048841	TCONS_00000852	0	0	0	263	202	0	0	0	0	0	0	0	0	0	0	0	0	0	0	0	83	0	0.916785	Testes_R
724	chr1	18328348	18335092	TCONS_00001408	0	0	0	0	357	0	0	0	0	0	0	0	0	0	0	0	0	0	0	0	0	0	1	Testes
724	chr1	18335985	18337010	TCONS_00001409	0	0	0	0	304	0	0	0	0	0	0	0	0	0	0	0	0	0	0	0	0	0	1	Testes
727	chr1	18712322	18715008	TCONS_00000161	0	0	0	0	0	0	0	0	0	0	0	0	0	0	0	0	0	0	0	0	0	0	NA	adipose
736	chr1	19852669	19858268	TCONS_00000856	0	0	0	651	277	0	0	0	0	0	0	0	0	0	0	0	0	0	424	0	0	0	0.914171	Testes_R
741	chr1	20480830	20487061	TCONS_l2_00001996	0	0	0	246	192	0	0	0	0	0	0	0	78	0	0	0	84	0	0	0	0	0	0.878348	Testes_R
741	chr1	20484184	20487059	TCONS_l2_00001997	0	0	0	246	192	0	0	0	0	0	0	0	78	0	0	0	84	0	0	0	0	0	0.878348	Testes_R
741	chr1	20485534	20486914	TCONS_l2_00000146	0	0	0	246	192	0	0	0	0	0	0	0	78	0	0	0	84	0	0	0	0	0	0.878348	Testes_R
741	chr1	20525483	20527153	TCONS_00001952	0	0	0	0	313	84	0	0	0	239	0	144	0	0	0	152	0	0	0	0	0	0	0.834927	Testes
741	chr1	20527033	20529294	TCONS_00000859	0	0	0	0	313	84	0	0	0	239	0	144	0	0	0	152	0	0	0	0	0	0	0.834927	Testes
741	chr1	20569587	20571148	TCONS_00000163	0	0	0	369	217	0	0	0	0	0	0	0	0	0	0	0	0	0	0	0	0	0	0.956641	Testes_R
742	chr1	20699433	20704252	TCONS_00002304	0	0	444	682	248	0	0	0	0	0	0	0	52	0	0	223	0	0	0	0	0	0	0.846797	Testes_R
743	chr1	20723757	20725007	TCONS_00001412	0	0	444	682	248	0	0	0	0	0	0	0	52	0	0	223	0	0	0	0	0	0	0.846797	Testes_R
743	chr1	20724597	20755232	TCONS_00000478	0	0	444	682	248	0	0	0	0	0	0	0	52	0	0	223	0	0	0	0	0	0	0.846797	Testes_R
743	chr1	20725208	20757727	TCONS_00000479	0	0	444	682	248	0	0	0	0	0	0	0	52	0	0	223	0	0	0	0	0	0	0.846797	Testes_R
743	chr1	20732067	20755278	TCONS_00002305	0	0	444	682	248	0	0	0	0	0	0	0	52	0	0	223	0	0	0	0	0	0	0.846797	Testes_R
743	chr1	20738796	20739746	TCONS_00000480	0	0	0	0	0	0	0	0	0	0	0	0	0	0	0	0	0	0	0	0	0	0	NA	adipose
750	chr1	21737968	21739761	TCONS_l2_00001072	0	0	0	0	0	53	234	0	0	0	63	0	0	0	0	0	0	0	0	0	0	289	0.885716	heart
750	chr1	21742814	21743867	TCONS_00000165	0	0	0	0	52	24	0	0	0	0	0	0	0	0	0	0	0	0	0	0	0	0	0.961393	Testes
750	chr1	21744781	21746509	TCONS_00000861	0	0	0	0	203	0	526	0	0	215	300	0	0	0	0	0	0	0	0	0	0	0	0.875387	skeletalMuscle
752	chr1	21912964	21917680	TCONS_00000166	0	0	0	0	0	0	0	0	0	0	0	54	0	0	0	0	0	0	112	0	0	0	0.959634	hLF_r1
755	chr1	22350486	22351461	TCONS_00000481	0	0	0	481	238	283	0	0	0	191	307	0	0	379	0	267	179	0	215	240	0	135	0.579072	Testes_R
755	chr1	22350719	22352724	TCONS_00001413	0	0	0	481	238	283	0	0	0	191	307	0	0	379	0	267	179	0	215	240	0	135	0.579072	Testes_R
755	chr1	22350813	22351845	TCONS_00001414	0	0	0	481	238	283	0	0	0	191	307	0	0	379	0	267	179	0	215	240	0	135	0.579072	Testes_R
755	chr1	22351706	22357713	TCONS_l2_00002002	902	960	776	816	781	948	644	875	811	917	1000	660	697	885	665	553	819	1000	810	882	919	944	0.0299354	LymphNode
755	chr1	22351988	22357704	TCONS_l2_00000154	902	960	776	816	781	948	644	875	811	917	1000	660	697	885	665	553	819	1000	810	882	919	944	0.0299354	LymphNode
755	chr1	22351988	22357700	TCONS_l2_00000153	902	960	776	816	781	948	644	875	811	917	1000	660	697	885	665	553	819	1000	810	882	919	944	0.0299354	LymphNode
755	chr1	22351998	22357705	TCONS_l2_00000155	902	960	776	816	781	948	644	875	811	917	1000	660	697	885	665	553	819	1000	810	882	919	944	0.0299354	LymphNode
755	chr1	22352003	22357293	TCONS_l2_00002003	902	960	776	816	781	948	644	875	811	917	1000	660	697	885	665	553	819	1000	810	882	919	944	0.0299354	LymphNode
755	chr1	22354831	22357105	TCONS_l2_00002004	902	960	776	816	781	948	644	875	811	917	1000	660	697	885	665	553	819	1000	810	882	919	944	0.0299354	LymphNode
757	chr1	22582819	22584588	TCONS_00000863	0	0	0	608	132	0	0	0	0	0	0	0	0	0	0	0	0	0	0	0	0	0	0.963681	Testes_R
757	chr1	22583494	22584433	TCONS_00001956	0	0	0	608	132	0	0	0	0	0	0	0	0	0	0	0	0	0	0	0	0	0	0.963681	Testes_R
758	chr1	22744725	22745435	TCONS_00001415	0	0	0	0	0	0	0	0	0	0	0	0	0	0	0	0	0	0	0	0	0	437	1	heart
760	chr1	23007532	23008941	TCONS_00000864	0	0	0	0	143	0	0	0	0	0	0	0	0	0	0	0	0	0	0	0	0	0	1	Testes
765	chr1	23608314	23610576	TCONS_00001416	157	68	337	519	374	409	143	531	408	714	482	305	240	424	0	303	301	185	473	510	337	184	0.173213	Ovary
767	chr1	23875629	23877406	TCONS_00000482	0	0	0	541	389	322	0	0	0	0	120	0	0	157	0	0	0	0	0	0	0	0	0.836595	Testes_R
767	chr1	23877740	23878134	TCONS_00001417	0	0	0	0	277	283	0	0	0	0	259	0	0	256	0	0	0	0	0	282	0	0	0.81132	Thyroid
767	chr1	23878412	23881254	TCONS_00001418	0	0	0	472	176	210	0	0	0	0	174	0	0	0	0	0	0	0	0	0	0	0	0.878671	Testes_R
767	chr1	23908136	23919157	TCONS_00000866	0	0	0	0	0	0	0	0	0	0	354	0	0	0	0	0	0	0	0	0	0	0	1	LymphNode
767	chr1	23940282	23945957	TCONS_00000483	0	134	0	0	0	0	0	0	0	0	59	0	0	63	0	0	0	0	0	0	0	0	0.91988	whitebloodcell
770	chr1	24348318	24350190	TCONS_00000867	0	0	0	0	0	0	0	0	0	0	0	0	0	0	0	0	0	0	0	0	221	0	1	colon
772	chr1	24523478	24526136	TCONS_00001425	0	0	0	340	0	0	0	0	0	0	0	0	0	0	0	0	0	0	0	0	0	0	1	Testes_R
772	chr1	24526729	24538183	TCONS_00000167	0	0	0	0	0	0	0	0	0	0	0	0	0	0	0	0	0	0	0	0	0	0	NA	adipose
772	chr1	24526729	24538180	TCONS_00000004	0	0	0	0	0	0	0	0	0	0	0	0	0	0	0	0	0	0	0	0	0	0	NA	adipose
774	chr1	24822804	24829143	TCONS_00001428	0	405	0	0	168	216	0	0	0	124	243	303	0	272	0	0	199	0	0	0	0	0	0.703012	whitebloodcell
774	chr1	24822804	24826592	TCONS_00001427	0	405	0	0	168	216	0	0	0	124	243	303	0	272	0	0	199	0	0	0	0	0	0.703012	whitebloodcell
774	chr1	24863137	24865371	TCONS_00000487	614	1000	576	340	673	950	178	812	311	694	1000	859	262	970	432	657	759	622	478	780	757	663	0.077345	whitebloodcell
774	chr1	24865094	24882323	TCONS_00001429	614	1000	576	340	673	950	178	812	311	694	1000	859	262	970	432	657	759	622	478	780	757	663	0.077345	whitebloodcell
774	chr1	24865094	24878444	TCONS_00002307	614	1000	576	340	673	950	178	812	311	694	1000	859	262	970	432	657	759	622	478	780	757	663	0.077345	whitebloodcell
778	chr1	25367663	25373839	TCONS_00001961	0	0	0	506	0	0	0	0	0	0	0	0	0	0	0	0	0	0	0	0	0	0	1	Testes_R
779	chr1	25436948	25439611	TCONS_00000489	0	0	0	0	0	0	0	0	0	0	0	0	0	0	0	0	0	0	0	0	0	0	NA	adipose
779	chr1	25534629	25535360	TCONS_00000168	0	0	0	422	0	0	0	0	0	0	0	0	0	0	0	0	0	0	0	0	0	0	1	Testes_R
780	chr1	25579797	25594376	TCONS_00000490	461	630	242	516	532	559	620	631	423	397	805	602	108	731	205	501	483	553	364	418	520	297	0.0929423	LymphNode
780	chr1	25580138	25593294	TCONS_00002308	461	630	242	516	532	559	620	631	423	397	805	602	108	731	205	501	483	553	364	418	520	297	0.0929423	LymphNode
780	chr1	25589070	25593390	TCONS_00001430	461	630	242	516	532	559	620	631	423	397	805	602	108	731	205	501	483	553	364	418	520	297	0.0929423	LymphNode
780	chr1	25589877	25594374	TCONS_00001431	461	630	242	516	532	559	620	631	423	397	805	602	108	731	205	501	483	553	364	418	520	297	0.0929423	LymphNode
782	chr1	25907968	25916847	TCONS_00000169	371	0	0	0	287	368	0	0	0	265	0	610	283	476	0	457	188	0	0	278	0	118	0.579329	Lung
782	chr1	25911766	25916875	TCONS_00000868	371	0	0	0	287	368	0	0	0	265	0	610	283	476	0	457	188	0	0	278	0	118	0.579329	Lung
785	chr1	26325874	26331040	TCONS_00001436	0	0	0	0	77	0	121	0	0	0	147	0	0	135	0	0	0	0	0	305	0	0	0.841337	kidney
786	chr1	26373155	26375590	TCONS_00001962	0	0	0	0	0	338	152	50	425	0	0	0	0	0	0	0	0	0	0	584	0	0	0.844229	kidney
787	chr1	26542602	26551653	TCONS_l2_00002008	106	0	269	683	425	876	0	181	0	185	0	0	443	0	0	259	0	0	0	806	0	290	0.597302	Thyroid
787	chr1	26542604	26550244	TCONS_l2_00002009	106	0	269	683	425	876	0	181	0	185	0	0	443	0	0	259	0	0	0	806	0	290	0.597302	Thyroid
787	chr1	26551320	26554570	TCONS_l2_00000169	106	0	269	683	425	876	0	181	0	185	0	0	443	0	0	259	0	0	0	806	0	290	0.597302	Thyroid
787	chr1	26551758	26556322	TCONS_l2_00000170	106	0	269	683	425	876	0	181	0	185	0	0	443	0	0	259	0	0	0	806	0	290	0.597302	Thyroid
787	chr1	26551810	26556330	TCONS_l2_00002010	106	0	269	683	425	876	0	181	0	185	0	0	443	0	0	259	0	0	0	806	0	290	0.597302	Thyroid
787	chr1	26551995	26554224	TCONS_l2_00000171	106	0	269	683	425	876	0	181	0	185	0	0	443	0	0	259	0	0	0	806	0	290	0.597302	Thyroid
787	chr1	26553801	26554622	TCONS_l2_00000172	106	0	269	683	425	876	0	181	0	185	0	0	443	0	0	259	0	0	0	806	0	290	0.597302	Thyroid
787	chr1	26553802	26556426	TCONS_l2_00000173	106	0	269	683	425	876	0	181	0	185	0	0	443	0	0	259	0	0	0	806	0	290	0.597302	Thyroid
792	chr1	27202623	27204736	TCONS_00000170	574	456	770	494	561	528	304	724	0	562	709	409	467	723	0	643	320	563	660	650	478	465	0.146836	brain_R
793	chr1	27364504	27384987	TCONS_00000869	14	0	47	49	33	9	0	364	40	39	6	30	0	79	0	43	280	0	0	32	0	30	0.597752	Prostate
793	chr1	27384983	27391197	TCONS_00000870	14	0	47	49	33	9	0	364	40	39	6	30	0	79	0	43	280	0	0	32	0	30	0.597752	Prostate
795	chr1	27533428	27534178	TCONS_l2_00000179	1000	1000	395	101	1000	1000	1000	1000	151	1000	1000	1000	993	1000	763	1000	1000	788	1000	1000	1000	992	0.0387308	adipose
795	chr1	27533432	27535176	TCONS_l2_00000180	1000	1000	395	101	1000	1000	1000	1000	151	1000	1000	1000	993	1000	763	1000	1000	788	1000	1000	1000	992	0.0387308	adipose
795	chr1	27555596	27560843	TCONS_00000491	0	0	0	570	309	0	0	0	0	0	0	0	0	0	0	0	0	0	0	0	0	0	0.956963	Testes_R
795	chr1	27556669	27560974	TCONS_00002324	0	0	0	570	309	0	0	0	0	0	0	0	0	0	0	0	0	0	0	0	0	0	0.956963	Testes_R
797	chr1	27852315	27857072	TCONS_00000171	0	0	0	0	0	0	0	363	0	0	0	0	0	0	0	0	0	0	0	0	322	0	0.953346	Prostate
798	chr1	27974929	27976234	TCONS_l2_00000181	922	1000	1000	1000	1000	1000	1000	1000	817	984	1000	1000	1000	963	808	1000	956	918	1000	1000	1000	1000	0.00468812	whitebloodcell
798	chr1	27986838	27989233	TCONS_00000492	0	0	0	0	0	0	0	0	0	0	0	160	0	0	0	0	0	0	0	0	116	0	0.955373	Lung
802	chr1	28446483	28447850	TCONS_l2_00001111	671	750	505	365	734	909	901	666	479	789	608	653	475	612	514	913	724	541	382	759	796	735	0.055033	Brain
802	chr1	28446483	28447826	TCONS_l2_00001110	671	750	505	365	734	909	901	666	479	789	608	653	475	612	514	913	724	541	382	759	796	735	0.055033	Brain
802	chr1	28567779	28573670	TCONS_00001440	0	169	0	714	622	410	489	295	424	219	618	410	58	431	0	170	180	0	0	473	146	199	0.345721	Testes_R
802	chr1	28572055	28573385	TCONS_00001441	0	169	0	714	622	410	489	295	424	219	618	410	58	431	0	170	180	0	0	473	146	199	0.345721	Testes_R
807	chr1	29194086	29197779	TCONS_00000174	36	0	616	0	136	0	0	0	0	0	0	0	0	80	0	554	51	0	107	0	141	0	0.756649	brain_R
807	chr1	29196994	29203848	TCONS_00000493	0	0	163	0	58	0	0	0	0	0	157	257	0	129	0	68	16	0	7	0	0	0	0.757707	Lung
807	chr1	29197458	29199074	TCONS_00001444	0	0	163	0	58	0	0	0	0	0	157	257	0	129	0	68	16	0	7	0	0	0	0.757707	Lung
809	chr1	29459861	29461446	TCONS_00000873	255	0	0	0	243	0	0	294	0	82	0	0	0	70	0	0	325	0	0	0	0	0	0.7909	breast
809	chr1	29460741	29462475	TCONS_00000874	255	0	0	0	243	0	0	294	0	82	0	0	0	70	0	0	325	0	0	0	0	0	0.7909	breast
811	chr1	29656131	29676626	TCONS_00000494	0	0	0	109	56	0	0	0	0	0	0	0	0	0	0	0	0	0	0	0	0	0	0.959041	Testes_R
815	chr1	30159177	30161573	TCONS_00000876	0	0	0	0	123	0	0	0	0	0	0	0	0	181	0	0	0	0	0	0	0	0	0.955892	adrenal
815	chr1	30181697	30182394	TCONS_00000495	0	0	0	0	0	0	0	0	0	0	0	0	0	0	0	0	0	0	0	0	0	0	NA	adipose
815	chr1	30184548	30185414	TCONS_00000877	0	0	0	363	0	0	0	0	0	0	0	0	0	0	0	0	0	0	0	0	0	0	1	Testes_R
817	chr1	30464331	30465136	TCONS_00000878	0	0	0	575	433	0	0	0	0	0	0	0	0	0	0	0	0	0	0	164	0	0	0.916249	Testes_R
817	chr1	30464336	30465131	TCONS_00001970	0	0	0	575	433	0	0	0	0	0	0	0	0	0	0	0	0	0	0	164	0	0	0.916249	Testes_R
817	chr1	30486798	30510459	TCONS_00000496	0	0	0	0	0	0	0	0	0	0	0	0	0	0	0	0	0	0	0	0	0	0	NA	adipose
817	chr1	30486798	30510456	TCONS_00000079	0	0	0	0	0	0	0	0	0	0	0	0	0	0	0	0	0	0	0	0	0	0	NA	adipose
818	chr1	30613109	30614454	TCONS_00000175	0	0	0	0	0	0	0	0	0	0	0	0	0	0	0	0	0	0	0	0	0	0	NA	adipose
819	chr1	30726192	30734008	TCONS_00000879	0	0	0	374	219	0	0	0	0	0	0	0	0	0	0	0	0	0	0	0	0	0	0.956666	Testes_R
820	chr1	30882406	30884485	TCONS_00000497	0	0	0	0	87	0	0	0	0	0	0	0	0	0	0	0	0	0	0	0	0	0	1	Testes
820	chr1	30888671	30893955	TCONS_00000176	0	0	0	0	0	0	0	0	0	0	0	0	0	0	0	0	0	0	0	0	0	0	NA	adipose
822	chr1	31168511	31181236	TCONS_00001446	0	0	0	516	0	0	146	0	0	0	0	0	0	0	0	0	0	0	0	0	0	0	0.961966	Testes_R
822	chr1	31168511	31170375	TCONS_00002330	0	0	0	516	0	0	146	0	0	0	0	0	0	0	0	0	0	0	0	0	0	0	0.961966	Testes_R
823	chr1	31283224	31288400	TCONS_00000498	0	0	0	0	0	0	0	0	0	0	0	0	0	0	0	0	0	0	0	0	0	0	NA	adipose
823	chr1	31297074	31306693	TCONS_l2_00002019	0	0	0	377	192	0	0	275	0	0	0	0	0	0	0	136	407	0	242	0	344	0	0.737995	breast
823	chr1	31297521	31306580	TCONS_l2_00002020	0	0	0	377	192	0	0	275	0	0	0	0	0	0	0	136	407	0	242	0	344	0	0.737995	breast
823	chr1	31302599	31307282	TCONS_l2_00000198	0	0	0	377	192	0	0	275	0	0	0	0	0	0	0	136	407	0	242	0	344	0	0.737995	breast
824	chr1	31331004	31333101	TCONS_l2_00002021	0	0	0	225	0	0	0	0	0	0	0	0	0	0	0	0	0	0	0	0	0	0	1	Testes_R
824	chr1	31333697	31334455	TCONS_00001972	0	0	0	584	314	0	0	108	0	0	0	0	0	0	0	0	0	0	0	0	0	0	0.921946	Testes_R
824	chr1	31333754	31335492	TCONS_00000881	0	0	0	584	314	0	0	108	0	0	0	0	0	0	0	0	0	0	0	0	0	0	0.921946	Testes_R
828	chr1	31933167	31944351	TCONS_00001448	0	0	0	0	0	0	0	72	313	0	0	74	0	0	0	0	0	0	0	317	0	0	0.881347	kidney
829	chr1	31984035	31989846	TCONS_00000005	0	0	0	130	18	0	0	0	0	0	0	0	0	0	0	0	0	0	0	68	0	0	0.929883	Testes_R
829	chr1	31987963	31989190	TCONS_00000180	0	0	0	130	18	0	0	0	0	0	0	0	0	0	0	0	0	0	0	68	0	0	0.929883	Testes_R
831	chr1	32307619	32321169	TCONS_00000499	0	0	0	0	0	0	0	0	0	0	0	0	0	0	0	0	0	0	0	0	0	0	NA	adipose
835	chr1	32813110	32814381	TCONS_00000884	190	0	0	0	0	0	0	114	0	229	0	0	0	0	0	223	0	0	0	0	0	0	0.865071	Ovary
835	chr1	32814794	32816264	TCONS_00000501	0	0	0	0	0	0	0	0	0	102	0	0	0	0	0	0	0	0	0	0	0	0	1	Ovary
838	chr1	33171295	33171923	TCONS_00001449	0	0	0	0	0	0	0	0	0	0	0	265	0	0	0	0	0	0	0	0	0	0	1	Lung
838	chr1	33183334	33190838	TCONS_00000502	0	0	0	0	0	0	0	107	0	0	0	0	0	0	0	0	0	0	0	0	0	0	1	Prostate
839	chr1	33394668	33399878	TCONS_00001982	292	565	521	451	410	243	494	346	215	329	534	367	119	415	0	498	415	0	183	355	188	219	0.175327	whitebloodcell
841	chr1	33603693	33606476	TCONS_00001450	0	0	0	0	0	0	0	0	0	0	236	0	0	0	0	207	0	0	0	0	0	0	0.953518	LymphNode
850	chr1	34830405	34833852	TCONS_00000886	0	0	0	417	347	0	0	0	0	0	0	0	0	0	0	0	0	0	0	0	0	0	0.953827	Testes_R
852	chr1	35081179	35083207	TCONS_00001451	0	0	0	0	289	0	0	0	0	0	0	0	0	0	0	0	0	0	0	0	0	0	1	Testes
856	chr1	35606940	35611030	TCONS_00001452	0	0	0	0	368	0	99	44	0	399	45	68	0	0	0	48	0	0	0	54	0	0	0.759304	Ovary
856	chr1	35606962	35611998	TCONS_00001453	0	0	0	0	368	0	99	44	0	399	45	68	0	0	0	48	0	0	0	54	0	0	0.759304	Ovary
856	chr1	35607056	35611998	TCONS_00002334	0	0	0	0	368	0	99	44	0	399	45	68	0	0	0	48	0	0	0	54	0	0	0.759304	Ovary
860	chr1	36127391	36130797	TCONS_00001454	0	0	0	0	381	0	0	0	0	0	0	0	0	0	0	0	0	0	0	0	0	0	1	Testes
860	chr1	36133844	36134778	TCONS_00000887	0	0	0	451	0	0	0	0	0	0	0	0	0	0	0	0	0	0	0	0	0	0	1	Testes_R
863	chr1	36522534	36547930	TCONS_l2_00001143	548	474	429	754	736	428	475	509	291	599	562	569	266	440	308	473	515	300	360	495	528	469	0.0773648	Testes_R
863	chr1	36545653	36547930	TCONS_l2_00001144	548	474	429	754	736	428	475	509	291	599	562	569	266	440	308	473	515	300	360	495	528	469	0.0773648	Testes_R
863	chr1	36545884	36549583	TCONS_l2_00001145	548	474	429	754	736	428	475	509	291	599	562	569	266	440	308	473	515	300	360	495	528	469	0.0773648	Testes_R
866	chr1	36916214	36917200	TCONS_00000890	0	0	0	0	0	0	0	0	0	0	0	0	0	0	0	147	0	0	264	0	0	0	0.957352	hLF_r1
869	chr1	37235455	37238931	TCONS_00000891	0	0	0	0	0	0	0	0	0	0	0	0	0	0	0	0	0	0	0	0	0	0	NA	adipose
869	chr1	37238740	37241369	TCONS_00000185	0	0	0	0	0	0	0	0	0	0	0	0	0	0	0	0	0	0	0	0	0	0	NA	adipose
874	chr1	37920479	37940012	TCONS_00000504	497	579	245	493	438	583	337	376	407	476	498	566	564	438	259	281	442	406	369	579	353	291	0.0550656	Thyroid
874	chr1	37920491	37922049	TCONS_00002336	497	579	245	493	438	583	337	376	407	476	498	566	564	438	259	281	442	406	369	579	353	291	0.0550656	Thyroid
874	chr1	37920514	37939918	TCONS_00001457	497	579	245	493	438	583	337	376	407	476	498	566	564	438	259	281	442	406	369	579	353	291	0.0550656	Thyroid
879	chr1	38567980	38569317	TCONS_l2_00000219	0	0	374	0	88	0	0	216	0	0	0	0	0	0	0	291	0	0	0	0	0	0	0.875104	brain_R
879	chr1	38607364	38628221	TCONS_00000894	0	0	0	551	376	0	0	0	0	0	0	0	0	0	0	0	0	0	0	0	0	0	0.955257	Testes_R
879	chr1	38627359	38628183	TCONS_00001987	0	0	0	551	376	0	0	0	0	0	0	0	0	0	0	0	0	0	0	0	0	0	0.955257	Testes_R
880	chr1	38674705	38680439	TCONS_00000505	0	0	0	518	125	0	0	0	0	0	0	0	0	0	0	0	0	0	0	0	0	0	0.963163	Testes_R
880	chr1	38676826	38678548	TCONS_00001458	0	0	0	518	125	0	0	0	0	0	0	0	0	0	0	0	0	0	0	0	0	0	0.963163	Testes_R
880	chr1	38677502	38678429	TCONS_00001459	0	0	0	518	125	0	0	0	0	0	0	0	0	0	0	0	0	0	0	0	0	0	0.963163	Testes_R
880	chr1	38677714	38679106	TCONS_00000896	0	0	0	416	186	0	0	0	0	0	0	0	0	0	0	0	0	0	0	0	0	0	0.958711	Testes_R
880	chr1	38765780	38777050	TCONS_00001460	0	0	0	0	119	0	0	0	0	0	0	253	0	0	0	382	0	0	0	202	0	0	0.874804	Brain
882	chr1	38940867	38942156	TCONS_00000188	0	0	0	385	287	0	0	0	0	0	0	0	0	177	0	0	0	0	0	0	0	0	0.913292	Testes_R
886	chr1	39508263	39509883	TCONS_00001989	0	0	0	0	192	234	169	374	0	489	0	0	0	683	0	523	383	0	476	281	344	206	0.539145	adrenal
886	chr1	39512711	39514128	TCONS_00001990	97	0	0	348	98	402	0	90	0	401	0	0	0	447	0	249	213	0	301	96	0	194	0.547686	adrenal
892	chr1	40289923	40303684	TCONS_00000911	0	0	0	465	180	77	0	0	0	0	0	0	0	0	0	116	0	0	0	0	0	0	0.889037	Testes_R
892	chr1	40290937	40303684	TCONS_00001992	0	0	0	465	180	77	0	0	0	0	0	0	0	0	0	116	0	0	0	0	0	0	0.889037	Testes_R
894	chr1	40623423	40626915	TCONS_00001468	0	0	0	602	0	0	0	0	0	0	0	0	0	0	0	0	0	0	0	0	0	0	1	Testes_R
897	chr1	40932411	40938148	TCONS_00000506	35	80	277	0	117	21	0	54	0	66	90	0	0	116	0	346	0	0	88	23	0	48	0.588794	Brain
900	chr1	41329585	41342342	TCONS_l2_00002032	0	0	0	0	154	0	0	0	0	0	0	0	0	0	0	0	0	0	0	0	0	0	1	Testes
900	chr1	41329896	41342312	TCONS_l2_00000244	0	0	0	0	154	0	0	0	0	0	0	0	0	0	0	0	0	0	0	0	0	0	1	Testes
901	chr1	41430712	41432244	TCONS_00001475	0	0	0	204	0	0	0	0	0	0	0	0	0	0	0	0	0	0	0	0	0	0	1	Testes_R
904	chr1	41898930	41930507	TCONS_00000918	0	0	0	0	0	244	0	163	0	0	0	0	0	0	0	0	0	0	0	154	0	0	0.912199	Thyroid
915	chr1	43323292	43354460	TCONS_l2_00002036	155	205	0	338	95	21	0	0	0	48	197	123	25	210	0	89	62	0	0	53	32	43	0.505042	Testes_R
917	chr1	43585818	43611958	TCONS_00000039	0	0	0	417	0	0	0	223	0	0	0	0	0	0	0	0	50	0	0	276	0	0	0.881909	Testes_R
917	chr1	43610069	43610856	TCONS_00000921	0	0	0	417	0	0	0	223	0	0	0	0	0	0	0	0	50	0	0	276	0	0	0.881909	Testes_R
919	chr1	43820354	43824329	TCONS_00000509	310	0	0	711	467	440	0	272	0	180	149	215	0	173	0	209	462	0	0	174	236	105	0.484437	Testes_R
919	chr1	43820356	43823559	TCONS_00002363	310	0	0	711	467	440	0	272	0	180	149	215	0	173	0	209	462	0	0	174	236	105	0.484437	Testes_R
919	chr1	43823627	43824390	TCONS_00002364	310	0	0	711	467	440	0	272	0	180	149	215	0	173	0	209	462	0	0	174	236	105	0.484437	Testes_R
923	chr1	44404329	44406129	TCONS_00002373	135	0	0	0	139	282	0	189	0	175	510	0	0	263	0	249	0	0	0	181	0	0	0.677631	LymphNode
923	chr1	44410041	44411974	TCONS_00000510	116	110	0	0	107	417	0	193	0	181	0	232	0	292	0	228	179	0	0	295	179	132	0.509589	Thyroid
923	chr1	44410043	44411958	TCONS_00000511	116	110	0	0	107	417	0	193	0	181	0	232	0	292	0	228	179	0	0	295	179	132	0.509589	Thyroid
923	chr1	44410045	44412223	TCONS_00000512	116	110	0	0	107	417	0	193	0	181	0	232	0	292	0	228	179	0	0	295	179	132	0.509589	Thyroid
924	chr1	44498209	44499602	TCONS_00002376	0	0	0	439	196	0	0	0	0	0	0	0	0	0	0	0	0	0	0	0	0	0	0.958668	Testes_R
930	chr1	45282504	45283445	TCONS_00002016	245	95	237	306	498	483	188	284	448	604	372	306	411	427	419	254	477	809	840	471	173	229	0.137355	hLF_r1
933	chr1	45672403	45683543	TCONS_00002017	0	0	0	695	481	192	0	0	0	153	0	0	0	0	0	0	0	0	0	182	0	0	0.842221	Testes_R
934	chr1	45762365	45771260	TCONS_00001482	205	94	268	315	199	599	177	338	0	155	128	47	154	264	0	306	177	0	0	316	81	0	0.382021	Thyroid
934	chr1	45769862	45771290	TCONS_00000513	205	94	268	315	199	599	177	338	0	155	128	47	154	264	0	306	177	0	0	316	81	0	0.382021	Thyroid
941	chr1	46702303	46705490	TCONS_00000926	0	0	0	0	0	149	0	0	0	0	0	0	0	0	0	0	168	0	0	190	0	0	0.908062	kidney
942	chr1	46899498	46911374	TCONS_l2_00002039	0	160	0	299	146	161	0	112	0	174	38	0	0	0	0	214	90	0	0	233	0	0	0.632224	Testes_R
942	chr1	46905729	46906874	TCONS_l2_00000263	0	160	0	299	146	161	0	112	0	174	38	0	0	0	0	214	90	0	0	233	0	0	0.632224	Testes_R
942	chr1	46912344	46915376	TCONS_00000514	0	0	0	247	98	0	0	0	0	0	0	0	0	0	0	0	0	0	0	0	0	0	0.960312	Testes_R
945	chr1	47223946	47233300	TCONS_00000192	0	0	0	0	0	209	0	0	0	0	0	0	0	0	0	0	0	0	0	0	0	0	1	Thyroid
946	chr1	47323905	47366147	TCONS_l2_00002490	645	0	0	0	119	462	140	769	0	165	240	341	0	143	0	31	484	0	0	380	424	666	0.484907	Prostate
946	chr1	47330011	47339028	TCONS_l2_00001210	645	0	0	0	119	462	140	769	0	165	240	341	0	143	0	31	484	0	0	380	424	666	0.484907	Prostate
946	chr1	47333328	47349818	TCONS_l2_00001211	645	0	0	0	119	462	140	769	0	165	240	341	0	143	0	31	484	0	0	380	424	666	0.484907	Prostate
946	chr1	47333618	47366147	TCONS_l2_00002491	645	0	0	0	119	462	140	769	0	165	240	341	0	143	0	31	484	0	0	380	424	666	0.484907	Prostate
946	chr1	47347874	47351132	TCONS_l2_00001212	645	0	0	0	119	462	140	769	0	165	240	341	0	143	0	31	484	0	0	380	424	666	0.484907	Prostate
948	chr1	47638526	47640990	TCONS_00001483	0	0	0	0	0	0	0	0	0	0	0	0	0	0	0	0	0	0	0	306	0	0	1	kidney
948	chr1	47643840	47644943	TCONS_00000515	0	0	0	0	0	0	0	0	0	0	0	0	0	0	0	0	0	0	0	397	0	0	1	kidney
948	chr1	47644289	47645982	TCONS_00000929	0	136	0	257	0	171	0	55	0	0	0	86	0	0	0	172	59	0	135	632	81	0	0.684935	kidney
948	chr1	47644921	47645829	TCONS_00000193	0	136	0	257	0	171	0	55	0	0	0	86	0	0	0	172	59	0	135	632	81	0	0.684935	kidney
948	chr1	47645093	47645573	TCONS_00000930	0	136	0	257	0	171	0	55	0	0	0	86	0	0	0	172	59	0	135	632	81	0	0.684935	kidney
950	chr1	47846386	47852536	TCONS_00001484	194	0	223	449	408	263	70	136	0	113	206	79	112	389	0	314	197	0	126	196	0	98	0.358001	Testes_R
950	chr1	47846599	47874149	TCONS_00000516	194	0	223	449	408	263	70	136	0	113	206	79	112	389	0	314	197	0	126	196	0	98	0.358001	Testes_R
950	chr1	47873216	47874257	TCONS_00001485	194	0	223	449	408	263	70	136	0	113	206	79	112	389	0	314	197	0	126	196	0	98	0.358001	Testes_R
952	chr1	48154134	48169055	TCONS_l2_00002041	0	0	0	0	0	0	0	0	0	0	0	0	0	0	0	0	0	0	0	190	0	0	1	kidney
952	chr1	48159882	48169113	TCONS_l2_00000270	0	0	0	0	0	0	0	0	0	0	0	0	0	0	0	0	0	0	0	190	0	0	1	kidney
952	chr1	48226248	48231744	TCONS_00000932	191	51	0	306	490	146	162	511	211	229	379	193	456	252	0	56	250	0	0	1000	476	248	0.363342	kidney
952	chr1	48226803	48231219	TCONS_l2_00002494	355	43	127	392	544	275	438	661	426	278	430	424	578	401	0	92	360	0	65	1000	574	284	0.257203	kidney
953	chr1	48243959	48260424	TCONS_l2_00001221	355	43	127	392	544	275	438	661	426	278	430	424	578	401	0	92	360	0	65	1000	574	284	0.257203	kidney
953	chr1	48283737	48285909	TCONS_00000195	0	0	0	394	144	0	0	0	0	0	0	0	0	0	0	0	0	0	0	54	53	0	0.896676	Testes_R
954	chr1	48459726	48462787	TCONS_l2_00001222	355	43	127	392	544	275	438	661	426	278	430	424	578	401	0	92	360	0	65	1000	574	284	0.257203	kidney
955	chr1	48519216	48522448	TCONS_00000196	0	0	0	0	0	0	0	0	0	0	0	71	0	0	0	0	0	0	0	0	0	0	1	Lung
955	chr1	48519880	48532873	TCONS_00000197	0	0	0	0	0	0	0	0	0	0	0	71	0	0	0	0	0	0	0	0	0	0	1	Lung
955	chr1	48544458	48547868	TCONS_00000518	0	0	0	0	0	0	0	0	0	0	0	0	0	0	0	0	0	0	0	0	0	0	NA	adipose
955	chr1	48549624	48607894	TCONS_l2_00000272	0	0	0	316	71	0	0	23	0	24	52	0	0	0	0	0	0	0	0	144	71	0	0.802399	Testes_R
956	chr1	48671636	48672515	TCONS_00000198	0	0	0	0	0	0	0	0	0	0	0	0	0	0	0	0	0	0	0	0	0	0	NA	adipose
956	chr1	48727014	48730430	TCONS_00001489	297	0	0	0	0	304	0	422	0	217	318	0	0	194	0	233	0	0	0	300	390	211	0.603702	Prostate
971	chr1	50671755	50688799	TCONS_00000520	0	0	0	0	0	0	0	0	0	0	0	0	0	0	0	0	0	0	0	0	0	0	NA	adipose
971	chr1	50717181	50723876	TCONS_00001490	0	0	0	164	250	0	0	0	0	0	0	0	0	0	0	0	0	0	0	0	0	0	0.955996	Testes
971	chr1	50719576	50723876	TCONS_00002380	0	0	0	164	250	0	0	0	0	0	0	0	0	0	0	0	0	0	0	0	0	0	0.955996	Testes
971	chr1	50723328	50723876	TCONS_00000933	0	0	0	756	337	0	0	0	0	0	0	0	0	0	0	0	0	0	0	0	0	0	0.958173	Testes_R
972	chr1	50731520	50745851	TCONS_00001491	0	0	0	378	269	0	0	0	0	0	0	0	0	0	0	0	0	0	0	0	0	0	0.955101	Testes_R
972	chr1	50772146	50773062	TCONS_00000934	0	0	0	0	104	0	0	0	0	0	0	0	0	0	0	0	0	0	0	0	0	0	1	Testes
972	chr1	50782664	50786783	TCONS_00001492	0	0	0	901	789	0	0	0	0	0	0	0	0	0	0	0	0	0	0	0	0	0	0.953309	Testes_R
972	chr1	50782770	50786783	TCONS_00002381	0	0	0	901	789	0	0	0	0	0	0	0	0	0	0	0	0	0	0	0	0	0	0.953309	Testes_R
972	chr1	50782782	50786833	TCONS_00001493	0	0	0	901	789	0	0	0	0	0	0	0	0	0	0	0	0	0	0	0	0	0	0.953309	Testes_R
972	chr1	50786945	50790716	TCONS_00000935	0	0	0	466	210	0	0	0	0	0	0	0	0	0	0	0	0	0	0	0	0	0	0.958536	Testes_R
977	chr1	51442716	51443912	TCONS_00001494	0	0	0	0	0	0	0	0	0	0	0	171	0	0	0	0	0	0	0	0	0	0	1	Lung
977	chr1	51443232	51479174	TCONS_00000937	132	16	175	0	207	68	89	112	42	292	206	0	123	106	0	114	654	272	138	148	106	217	0.366192	breast
977	chr1	51443452	51475968	TCONS_00000938	132	16	175	0	207	68	89	112	42	292	206	0	123	106	0	114	654	272	138	148	106	217	0.366192	breast
978	chr1	51617574	51621124	TCONS_00000939	0	0	0	312	252	0	0	0	0	0	0	0	0	0	0	0	0	0	0	0	0	0	0.954145	Testes_R
981	chr1	52016845	52032193	TCONS_l2_00001232	0	0	0	405	0	76	0	0	0	0	0	0	84	0	0	0	0	0	0	0	0	0	0.93034	Testes_R
994	chr1	53656724	53657133	TCONS_00000942	0	0	0	0	0	0	0	0	0	0	0	0	359	0	0	0	0	0	0	0	0	0	1	Liver
995	chr1	53793904	53802889	TCONS_00000041	0	145	217	307	63	0	82	0	0	35	231	0	0	100	0	182	0	0	0	0	0	0	0.685864	Testes_R
995	chr1	53793920	53802890	TCONS_00000199	0	145	217	307	63	0	82	0	0	35	231	0	0	100	0	182	0	0	0	0	0	0	0.685864	Testes_R
995	chr1	53798052	53812604	TCONS_00001496	0	0	0	659	341	0	0	0	0	0	0	0	0	0	0	0	0	0	0	0	0	0	0.957203	Testes_R
995	chr1	53798547	53806483	TCONS_00002383	0	0	0	659	341	0	0	0	0	0	0	0	0	0	0	0	0	0	0	0	0	0	0.957203	Testes_R
995	chr1	53814159	53814905	TCONS_00000522	0	0	0	0	232	0	0	0	0	0	0	0	0	0	0	0	0	0	0	0	0	0	1	Testes
995	chr1	53832339	53833917	TCONS_00000523	0	352	0	0	0	0	0	0	0	0	160	0	0	163	0	0	0	0	0	0	0	0	0.917357	whitebloodcell
996	chr1	53878820	53905741	TCONS_l2_00001237	0	0	0	791	659	55	0	0	0	292	0	0	0	0	0	0	0	0	0	0	0	0	0.884439	Testes_R
996	chr1	53878824	53893551	TCONS_l2_00001238	0	0	0	791	659	55	0	0	0	292	0	0	0	0	0	0	0	0	0	0	0	0	0.884439	Testes_R
996	chr1	53904043	53905693	TCONS_l2_00002500	0	0	0	791	659	55	0	0	0	292	0	0	0	0	0	0	0	0	0	0	0	0	0.884439	Testes_R
996	chr1	53905437	53923449	TCONS_00000946	0	0	0	718	501	0	0	0	0	0	0	0	0	0	0	0	0	0	0	0	0	0	0.954982	Testes_R
996	chr1	53905447	53905770	TCONS_00002032	0	0	0	718	501	0	0	0	0	0	0	0	0	0	0	0	0	0	0	0	0	0	0.954982	Testes_R
999	chr1	54377675	54378843	TCONS_00001498	0	0	0	0	94	84	0	0	0	0	0	0	0	132	0	0	85	0	0	257	0	0	0.842716	kidney
1000	chr1	54440300	54441604	TCONS_l2_00001240	1000	836	0	520	1000	1000	619	767	657	1000	741	820	614	1000	539	878	873	662	875	1000	994	554	0.0821112	adipose
1000	chr1	54440814	54441432	TCONS_l2_00001241	1000	836	0	520	1000	1000	619	767	657	1000	741	820	614	1000	539	878	873	662	875	1000	994	554	0.0821112	adipose
1000	chr1	54447916	54452234	TCONS_00000200	0	0	0	0	0	0	0	0	0	0	0	0	32	0	0	0	0	0	0	0	0	0	1	Liver
1003	chr1	54878380	54879139	TCONS_00000524	153	152	0	0	0	0	0	249	0	116	0	0	0	142	0	0	140	0	0	0	204	0	0.740716	Prostate
1003	chr1	54881928	54886533	TCONS_00000201	0	0	0	0	0	0	0	0	0	0	0	0	0	0	0	0	0	0	0	0	0	0	NA	adipose
1004	chr1	54982084	54982932	TCONS_00000525	0	0	0	0	0	0	0	0	0	0	0	0	0	0	0	0	0	0	0	0	0	0	NA	adipose
1004	chr1	54982176	54983024	TCONS_00000947	0	0	0	0	276	0	0	0	0	0	0	0	0	0	0	0	0	0	0	0	0	0	1	Testes
1007	chr1	55353235	55354391	TCONS_l2_00002051	0	0	0	948	790	0	0	0	0	0	0	72	242	0	0	0	0	0	203	0	0	0	0.848747	Testes_R
1007	chr1	55353399	55354336	TCONS_l2_00002052	0	0	0	948	790	0	0	0	0	0	0	72	242	0	0	0	0	0	203	0	0	0	0.848747	Testes_R
1007	chr1	55353400	55354523	TCONS_l2_00002053	0	0	0	948	790	0	0	0	0	0	0	72	242	0	0	0	0	0	203	0	0	0	0.848747	Testes_R
1007	chr1	55353584	55354946	TCONS_l2_00000291	0	0	0	948	790	0	0	0	0	0	0	72	242	0	0	0	0	0	203	0	0	0	0.848747	Testes_R
1008	chr1	55461469	55462838	TCONS_00000949	0	0	0	0	0	0	0	0	0	0	0	0	0	0	0	0	0	0	0	200	0	0	1	kidney
1009	chr1	55681080	55683124	TCONS_00000205	278	152	0	379	185	171	130	44	0	39	59	98	54	206	0	221	333	0	167	74	147	87	0.346139	Testes_R
1009	chr1	55683533	55699850	TCONS_l2_00002055	0	0	0	0	0	0	0	0	0	0	0	0	0	0	0	0	0	0	0	0	0	0	NA	adipose
1014	chr1	56289439	56313133	TCONS_00002038	0	0	0	933	876	0	0	0	0	0	127	0	0	0	0	0	0	0	0	0	244	0	0.880736	Testes_R
1014	chr1	56289479	56333921	TCONS_00000206	0	0	0	933	876	0	0	0	0	0	127	0	0	0	0	0	0	0	0	0	244	0	0.880736	Testes_R
1014	chr1	56289504	56298251	TCONS_00000950	0	0	0	933	876	0	0	0	0	0	127	0	0	0	0	0	0	0	0	0	244	0	0.880736	Testes_R
1014	chr1	56336185	56345756	TCONS_00000951	0	0	0	446	243	107	0	0	0	0	0	0	0	0	0	0	0	0	0	0	0	0	0.92057	Testes_R
1014	chr1	56336787	56345476	TCONS_00002039	0	0	0	446	243	107	0	0	0	0	0	0	0	0	0	0	0	0	0	0	0	0	0.92057	Testes_R
1015	chr1	56381281	56410636	TCONS_l2_00002502	0	0	0	509	417	0	0	0	0	0	0	0	0	0	0	0	0	0	0	0	0	0	0.9539	Testes_R
1015	chr1	56381306	56410612	TCONS_l2_00001243	0	0	0	509	417	0	0	0	0	0	0	0	0	0	0	0	0	0	0	0	0	0	0.9539	Testes_R
1015	chr1	56410759	56415792	TCONS_00000207	0	0	0	467	387	0	0	0	0	0	0	0	0	0	0	0	0	0	0	0	0	0	0.953833	Testes_R
1015	chr1	56427583	56436730	TCONS_00000952	0	0	0	0	0	135	0	0	0	0	0	0	0	0	0	0	0	0	0	0	0	0	1	Thyroid
1015	chr1	56441022	56483498	TCONS_00000953	0	0	0	0	202	259	0	0	0	0	0	0	0	0	0	0	0	0	0	0	0	0	0.9545	Thyroid
1016	chr1	56522356	56526505	TCONS_00001499	0	0	0	0	0	204	0	0	0	0	0	0	0	0	0	0	0	0	0	0	0	0	1	Thyroid
1016	chr1	56611392	56620896	TCONS_00000208	0	0	0	0	81	0	0	0	0	0	0	0	0	0	0	0	0	0	0	0	0	0	1	Testes
1016	chr1	56620355	56621430	TCONS_00001500	0	0	0	388	256	0	0	0	0	0	141	0	0	0	0	0	0	0	0	0	0	0	0.916119	Testes_R
1017	chr1	56700767	56703535	TCONS_00000954	0	0	0	518	261	0	0	0	0	0	0	0	0	0	0	0	0	0	0	0	0	0	0.957587	Testes_R
1017	chr1	56700767	56701465	TCONS_00002040	0	0	0	518	261	0	0	0	0	0	0	0	0	0	0	0	0	0	0	0	0	0	0.957587	Testes_R
1017	chr1	56701943	56714875	TCONS_00001501	0	0	0	0	213	0	0	401	0	112	0	136	163	0	0	141	0	0	0	229	0	0	0.757737	Prostate
1017	chr1	56714581	56719436	TCONS_00001502	0	0	0	0	213	0	0	401	0	112	0	136	163	0	0	141	0	0	0	229	0	0	0.757737	Prostate
1018	chr1	56797823	56840926	TCONS_00001503	0	0	0	0	0	0	0	0	0	0	0	0	0	0	0	0	270	0	0	0	0	0	1	breast
1018	chr1	56880634	56881638	TCONS_00000209	0	0	0	0	0	0	0	0	0	0	0	188	601	0	0	0	0	0	0	231	0	137	0.883816	Liver
1018	chr1	56880646	56881609	TCONS_00002041	0	0	0	0	0	0	0	0	0	0	0	188	601	0	0	0	0	0	0	231	0	137	0.883816	Liver
1018	chr1	56880646	56881599	TCONS_00000955	0	0	0	0	0	0	0	0	0	0	0	188	601	0	0	0	0	0	0	231	0	137	0.883816	Liver
1018	chr1	56880969	56881504	TCONS_00000956	0	0	0	0	0	0	0	0	0	0	0	188	601	0	0	0	0	0	0	231	0	137	0.883816	Liver
1020	chr1	57093428	57110930	TCONS_00001504	0	0	0	486	450	167	0	0	0	0	0	0	0	0	0	0	0	0	0	0	0	144	0.875246	Testes_R
1020	chr1	57093428	57109907	TCONS_00002384	0	0	0	486	450	167	0	0	0	0	0	0	0	0	0	0	0	0	0	0	0	144	0.875246	Testes_R
1020	chr1	57109276	57110681	TCONS_00001505	0	0	0	486	450	167	0	0	0	0	0	0	0	0	0	0	0	0	0	0	0	144	0.875246	Testes_R
1022	chr1	57289360	57292593	TCONS_00000080	0	0	0	0	0	0	0	0	0	0	0	0	0	0	0	0	0	0	0	0	0	0	NA	adipose
1036	chr1	59180599	59181440	TCONS_00000959	227	0	0	0	0	0	0	83	0	72	0	399	0	137	0	0	0	0	0	77	0	0	0.813746	Lung
1036	chr1	59181175	59184660	TCONS_00000960	227	0	0	0	0	0	0	83	0	72	0	399	0	137	0	0	0	0	0	77	0	0	0.813746	Lung
1038	chr1	59486058	59498735	TCONS_l2_00002059	0	319	0	0	156	176	191	118	0	319	551	299	0	208	0	0	0	0	200	127	261	167	0.519556	LymphNode
1038	chr1	59486078	59488732	TCONS_l2_00000307	0	319	0	0	156	176	191	118	0	319	551	299	0	208	0	0	0	0	200	127	261	167	0.519556	LymphNode
1038	chr1	59487218	59498801	TCONS_l2_00000309	0	319	0	0	156	176	191	118	0	319	551	299	0	208	0	0	0	0	200	127	261	167	0.519556	LymphNode
1039	chr1	59521670	59543788	TCONS_00000527	0	0	0	0	0	0	0	0	0	0	0	0	0	0	0	0	0	0	0	0	0	0	NA	adipose
1039	chr1	59522314	59553867	TCONS_00000528	0	0	0	0	80	0	0	114	0	71	248	89	0	0	0	0	0	0	0	0	0	0	0.845375	LymphNode
1039	chr1	59592660	59598505	TCONS_00000963	0	0	0	183	2	0	0	0	0	0	137	0	0	0	0	112	0	0	0	0	0	0	0.901809	Testes_R
1039	chr1	59597608	59612564	TCONS_00002386	101	0	0	837	851	0	71	0	0	0	0	42	0	0	0	0	149	0	0	0	0	0	0.827773	Testes
1039	chr1	59597609	59612479	TCONS_00000017	101	0	0	837	851	0	71	0	0	0	0	42	0	0	0	0	149	0	0	0	0	0	0.827773	Testes
1039	chr1	59613312	59615760	TCONS_00002046	0	0	0	388	338	0	0	0	0	0	0	0	0	0	0	0	0	0	0	0	0	0	0.95348	Testes_R
1040	chr1	59760541	59761578	TCONS_00001507	0	0	0	0	0	509	183	365	0	245	0	0	0	188	0	0	217	0	0	0	0	463	0.744971	Thyroid
1040	chr1	59760716	59762053	TCONS_00001508	0	0	0	0	0	509	183	365	0	245	0	0	0	188	0	0	217	0	0	0	0	463	0.744971	Thyroid
1040	chr1	59761065	59761673	TCONS_00001509	0	0	0	0	0	509	183	365	0	245	0	0	0	188	0	0	217	0	0	0	0	463	0.744971	Thyroid
1044	chr1	60238466	60254499	TCONS_00000042	0	0	0	0	0	0	151	155	0	0	0	426	252	0	0	0	0	0	0	0	0	0	0.877295	Lung
1044	chr1	60238530	60239749	TCONS_00002047	0	0	0	0	0	0	151	155	0	0	0	426	252	0	0	0	0	0	0	0	0	0	0.877295	Lung
1046	chr1	60429955	60433906	TCONS_00001510	0	0	0	437	493	0	0	0	0	0	0	0	0	0	0	0	0	0	0	0	0	0	0.953305	Testes
1046	chr1	60539553	60542979	TCONS_00000964	0	0	0	0	229	0	0	0	0	0	0	0	0	0	0	0	0	0	0	0	0	0	1	Testes
1047	chr1	60580546	60615351	TCONS_00000213	0	0	0	0	258	0	0	0	0	0	0	0	0	0	0	0	0	0	0	0	0	0	1	Testes
1047	chr1	60612851	60614325	TCONS_00000965	0	0	0	0	258	0	0	0	0	0	0	0	0	0	0	0	0	0	0	0	0	0	1	Testes
1048	chr1	60708562	60724248	TCONS_00000966	0	0	0	0	0	0	0	0	0	0	0	0	0	0	0	0	0	0	0	261	0	0	1	kidney
1049	chr1	60880142	60881834	TCONS_00000967	0	0	0	0	177	0	0	0	0	0	0	0	0	0	0	0	0	0	0	0	0	0	1	Testes
1058	chr1	62102823	62113990	TCONS_00000968	0	0	0	0	0	0	0	0	0	218	0	0	0	0	0	0	0	0	0	0	0	0	1	Ovary
1066	chr1	63154152	63176365	TCONS_00000214	0	0	0	0	40	74	0	0	0	62	0	0	108	48	0	165	0	0	282	53	0	0	0.748147	hLF_r1
1068	chr1	63361679	63367310	TCONS_00000215	0	0	0	0	0	0	0	0	0	0	0	0	0	0	0	0	0	0	0	0	0	0	NA	adipose
1069	chr1	63466167	63478142	TCONS_00000534	0	0	0	0	123	0	0	0	0	0	0	0	0	0	0	0	0	0	0	0	0	0	1	Testes
1069	chr1	63466167	63476939	TCONS_00000533	0	0	0	0	123	0	0	0	0	0	0	0	0	0	0	0	0	0	0	0	0	0	1	Testes
1069	chr1	63466167	63476596	TCONS_00000532	0	0	0	0	123	0	0	0	0	0	0	0	0	0	0	0	0	0	0	0	0	0	1	Testes
1069	chr1	63489877	63491329	TCONS_00000216	0	0	0	0	0	0	0	0	0	0	0	0	0	0	0	0	0	0	0	0	0	0	NA	adipose
1070	chr1	63604920	63628824	TCONS_00000217	0	0	0	0	0	0	0	0	0	0	0	0	0	0	0	0	0	0	0	0	0	0	NA	adipose
1070	chr1	63662011	63664798	TCONS_00002048	0	0	0	288	121	0	0	0	0	0	0	0	0	0	0	0	0	0	0	0	0	0	0.959628	Testes_R
1071	chr1	63715693	63717442	TCONS_00000218	0	0	0	0	147	0	0	0	0	0	0	0	0	0	0	0	0	0	0	0	0	0	1	Testes
1078	chr1	64652511	64657832	TCONS_00000970	0	0	0	0	0	0	0	0	0	0	0	0	0	0	0	0	0	0	0	0	0	223	1	heart
1084	chr1	65437907	65458695	TCONS_l2_00002521	330	60	399	778	338	596	92	202	0	610	629	713	0	393	0	409	380	0	0	383	138	269	0.343299	Testes_R
1084	chr1	65444182	65455589	TCONS_l2_00001272	330	60	399	778	338	596	92	202	0	610	629	713	0	393	0	409	380	0	0	383	138	269	0.343299	Testes_R
1084	chr1	65445259	65457087	TCONS_l2_00002522	330	60	399	778	338	596	92	202	0	610	629	713	0	393	0	409	380	0	0	383	138	269	0.343299	Testes_R
1084	chr1	65445260	65468159	TCONS_l2_00002523	330	60	399	778	338	596	92	202	0	610	629	713	0	393	0	409	380	0	0	383	138	269	0.343299	Testes_R
1084	chr1	65445346	65455927	TCONS_l2_00001273	330	60	399	778	338	596	92	202	0	610	629	713	0	393	0	409	380	0	0	383	138	269	0.343299	Testes_R
1084	chr1	65450880	65451399	TCONS_l2_00001274	424	459	0	0	152	198	46	596	0	165	403	60	0	0	0	0	0	0	0	0	213	0	0.650247	Prostate
1084	chr1	65455136	65460759	TCONS_l2_00001275	330	60	399	778	338	596	92	202	0	610	629	713	0	393	0	409	380	0	0	383	138	269	0.343299	Testes_R
1084	chr1	65455777	65468107	TCONS_l2_00001277	330	60	399	778	338	596	92	202	0	610	629	713	0	393	0	409	380	0	0	383	138	269	0.343299	Testes_R
1084	chr1	65455777	65463009	TCONS_l2_00001276	330	60	399	778	338	596	92	202	0	610	629	713	0	393	0	409	380	0	0	383	138	269	0.343299	Testes_R
1084	chr1	65458601	65468123	TCONS_l2_00002524	330	60	399	778	338	596	92	202	0	610	629	713	0	393	0	409	380	0	0	383	138	269	0.343299	Testes_R
1084	chr1	65459194	65510206	TCONS_l2_00001278	330	60	399	778	338	596	92	202	0	610	629	713	0	393	0	409	380	0	0	383	138	269	0.343299	Testes_R
1084	chr1	65459964	65463009	TCONS_l2_00001279	330	60	399	778	338	596	92	202	0	610	629	713	0	393	0	409	380	0	0	383	138	269	0.343299	Testes_R
1084	chr1	65466855	65468107	TCONS_l2_00001280	330	60	399	778	338	596	92	202	0	610	629	713	0	393	0	409	380	0	0	383	138	269	0.343299	Testes_R
1084	chr1	65532309	65533420	TCONS_00000543	366	0	0	0	194	333	0	221	0	290	244	0	0	0	0	335	159	0	0	0	251	0	0.644527	adipose
1103	chr1	67987995	67998014	TCONS_00002052	0	0	0	0	0	0	0	0	0	0	0	0	985	0	0	0	0	0	0	715	0	0	0.954591	Liver
1103	chr1	67987995	67998014	TCONS_00002051	0	0	0	0	0	0	0	0	0	0	0	0	985	0	0	0	0	0	0	715	0	0	0.954591	Liver
1103	chr1	67988052	67998015	TCONS_00002053	0	0	0	0	0	0	0	0	0	0	0	0	985	0	0	0	0	0	0	715	0	0	0.954591	Liver
1103	chr1	67988059	67998015	TCONS_00000971	0	0	0	0	0	0	0	0	0	0	0	0	985	0	0	0	0	0	0	715	0	0	0.954591	Liver
1103	chr1	67995303	67998014	TCONS_00002054	0	0	0	0	0	0	0	0	0	0	0	0	985	0	0	0	0	0	0	715	0	0	0.954591	Liver
1103	chr1	67995312	67998012	TCONS_00000219	0	0	0	0	0	0	0	0	0	0	0	0	985	0	0	0	0	0	0	715	0	0	0.954591	Liver
1107	chr1	68421108	68441255	TCONS_00000973	0	0	0	358	293	0	0	0	0	0	0	0	0	0	0	0	0	0	0	0	0	0	0.953998	Testes_R
1115	chr1	69486138	69499025	TCONS_00001522	0	0	0	451	0	0	0	0	0	0	0	0	0	0	0	0	0	0	0	0	0	0	1	Testes_R
1115	chr1	69521557	69554218	TCONS_l2_00000323	0	0	0	0	190	0	0	0	0	0	0	0	0	0	0	0	0	0	0	0	0	0	1	Testes
1116	chr1	69709054	69715106	TCONS_00000544	0	0	0	0	164	0	0	0	0	0	0	0	0	0	0	0	0	0	0	0	0	0	1	Testes
1118	chr1	69898937	69901092	TCONS_00000221	0	0	0	0	97	0	0	0	0	0	0	0	0	0	0	0	0	0	0	0	0	0	1	Testes
1127	chr1	71110665	71114581	TCONS_00001523	0	0	0	0	298	0	0	0	0	0	0	0	0	0	0	0	0	0	0	0	0	0	1	Testes
1128	chr1	71172135	71252149	TCONS_00000044	0	0	0	130	91	0	0	0	0	0	0	0	0	0	0	0	0	0	0	418	73	0	0.891944	kidney
1128	chr1	71181615	71185972	TCONS_00000546	0	0	0	0	0	0	0	0	0	0	0	0	0	0	0	0	0	0	0	0	0	0	NA	adipose
1128	chr1	71226072	71252214	TCONS_00000975	0	0	0	130	91	0	0	0	0	0	0	0	0	0	0	0	0	0	0	418	73	0	0.891944	kidney
1129	chr1	71303919	71304747	TCONS_00000976	0	0	0	0	0	0	0	0	0	0	0	0	0	0	0	0	0	0	0	301	0	0	1	kidney
1142	chr1	73020892	73023568	TCONS_00000982	0	0	0	0	0	246	0	0	0	0	0	0	0	0	0	394	0	0	0	0	0	0	0.95612	Brain
1143	chr1	73240863	73249663	TCONS_00000983	0	0	0	353	342	0	0	0	0	0	0	0	0	0	0	0	0	0	0	0	0	0	0.952637	Testes_R
1143	chr1	73240953	73256963	TCONS_00000227	0	0	0	353	342	0	0	0	0	0	0	0	0	0	0	0	0	0	0	0	0	0	0.952637	Testes_R
1144	chr1	73315919	73320112	TCONS_00000984	0	0	0	0	149	0	0	0	0	0	0	0	0	0	0	0	0	0	0	0	0	0	1	Testes
1147	chr1	73771820	73785323	TCONS_00002065	0	0	0	686	835	0	0	0	0	0	0	0	0	0	0	0	0	0	0	0	0	0	0.95377	Testes
1147	chr1	73771820	73785323	TCONS_00002064	0	0	0	686	835	0	0	0	0	0	0	0	0	0	0	0	0	0	0	0	0	0	0.95377	Testes
1147	chr1	73771921	73773255	TCONS_00000230	0	0	0	686	835	0	0	0	0	0	0	0	0	0	0	0	0	0	0	0	0	0	0.95377	Testes
1147	chr1	73772898	73785344	TCONS_00000231	0	0	0	686	835	0	0	0	0	0	0	0	0	0	0	0	0	0	0	0	0	0	0.95377	Testes
1150	chr1	74100898	74175264	TCONS_l2_00002080	0	0	0	0	0	159	0	0	0	0	0	0	0	0	0	0	0	0	0	0	0	0	1	Thyroid
1150	chr1	74165469	74180654	TCONS_l2_00000337	0	0	0	0	0	159	0	0	0	0	0	0	0	0	0	0	0	0	0	0	0	0	1	Thyroid
1150	chr1	74175050	74180897	TCONS_l2_00002081	0	0	0	0	0	159	0	0	0	0	0	0	0	0	0	0	0	0	0	0	0	0	1	Thyroid
1160	chr1	75428997	75430802	TCONS_00000234	0	0	0	0	0	0	0	0	0	0	0	0	0	0	0	0	0	0	0	0	0	0	NA	adipose
1166	chr1	76175699	76189696	TCONS_00000549	0	0	0	0	0	0	0	0	0	0	0	0	0	0	0	0	0	0	0	0	0	0	NA	adipose
1174	chr1	77223808	77244952	TCONS_00000550	0	0	0	0	0	0	0	0	0	0	0	0	0	0	0	0	0	0	0	0	0	0	NA	adipose
1176	chr1	77533604	77544167	TCONS_00000237	0	0	0	0	0	0	0	100	0	114	0	0	0	0	0	0	0	0	0	0	0	0	0.953684	Ovary
1177	chr1	77685226	77686671	TCONS_00000997	0	0	0	0	0	316	0	265	0	0	0	0	0	0	0	417	0	0	484	335	0	0	0.821394	hLF_r1
1177	chr1	77686608	77686969	TCONS_00000998	0	0	0	0	0	316	0	265	0	0	0	0	0	0	0	417	0	0	484	335	0	0	0.821394	hLF_r1
1185	chr1	78689325	78758219	TCONS_00000999	39	0	0	0	0	0	0	32	0	0	0	454	402	0	0	0	0	0	0	558	80	0	0.821609	kidney
1185	chr1	78689325	78717247	TCONS_00002073	39	0	0	0	0	0	0	32	0	0	0	454	402	0	0	0	0	0	0	558	80	0	0.821609	kidney
1185	chr1	78690957	78717378	TCONS_00001001	39	0	0	0	0	0	0	32	0	0	0	454	402	0	0	0	0	0	0	558	80	0	0.821609	kidney
1185	chr1	78690957	78716742	TCONS_00001000	39	0	0	0	0	0	0	32	0	0	0	454	402	0	0	0	0	0	0	558	80	0	0.821609	kidney
1185	chr1	78695282	78759574	TCONS_00000048	39	0	0	0	0	0	0	32	0	0	0	454	402	0	0	0	0	0	0	558	80	0	0.821609	kidney
1185	chr1	78695384	78717210	TCONS_00002074	39	0	0	0	0	0	0	32	0	0	0	454	402	0	0	0	0	0	0	558	80	0	0.821609	kidney
1185	chr1	78717386	78758219	TCONS_00002075	39	0	0	0	0	0	0	32	0	0	0	454	402	0	0	0	0	0	0	558	80	0	0.821609	kidney
1190	chr1	79346569	79351681	TCONS_00001527	0	0	0	0	0	0	0	241	0	0	0	0	0	0	0	0	0	0	0	0	0	0	1	Prostate
1191	chr1	79490857	79493876	TCONS_00001528	0	0	0	0	316	0	0	0	0	0	0	0	0	0	0	0	0	0	0	0	0	0	1	Testes
1191	chr1	79520520	79521039	TCONS_l2_00001296	547	32	361	94	204	106	0	351	0	259	517	206	473	392	241	469	454	559	338	572	278	46	0.214332	kidney
1192	chr1	79561088	79589211	TCONS_l2_00001297	547	32	361	94	204	106	0	351	0	259	517	206	473	392	241	469	454	559	338	572	278	46	0.214332	kidney
1192	chr1	79561208	79588723	TCONS_l2_00001298	547	32	361	94	204	106	0	351	0	259	517	206	473	392	241	469	454	559	338	572	278	46	0.214332	kidney
1192	chr1	79575424	79654137	TCONS_l2_00001299	547	32	361	94	204	106	0	351	0	259	517	206	473	392	241	469	454	559	338	572	278	46	0.214332	kidney
1192	chr1	79578627	79589194	TCONS_l2_00001300	547	32	361	94	204	106	0	351	0	259	517	206	473	392	241	469	454	559	338	572	278	46	0.214332	kidney
1193	chr1	79735991	79775346	TCONS_00002076	0	0	0	486	479	0	0	0	0	0	0	0	0	51	0	0	0	0	0	0	0	0	0.922087	Testes_R
1193	chr1	79775129	79779074	TCONS_00001533	0	0	0	431	2	0	0	0	0	0	0	0	0	0	0	0	0	0	0	0	0	0	0.991379	Testes_R
1193	chr1	79786812	79787278	TCONS_00001534	0	0	0	0	223	0	0	0	0	0	0	0	0	0	0	0	0	0	0	0	0	0	1	Testes
1193	chr1	79789341	79790552	TCONS_00001535	0	0	0	746	427	0	0	0	0	0	0	0	0	0	0	0	0	0	0	0	0	0	0.95639	Testes_R
1193	chr1	79789453	79790534	TCONS_00000238	0	0	0	359	130	0	0	0	0	0	0	0	0	0	0	0	0	0	0	0	0	0	0.960559	Testes_R
1194	chr1	79842762	79871942	TCONS_00002078	0	0	0	486	479	0	0	0	0	0	0	0	0	51	0	0	0	0	0	0	0	0	0.922087	Testes_R
1194	chr1	79868875	79871942	TCONS_00002079	0	0	0	486	479	0	0	0	0	0	0	0	0	51	0	0	0	0	0	0	0	0	0.922087	Testes_R
1201	chr1	80839048	80840306	TCONS_00000552	0	0	0	0	0	0	0	0	0	0	0	0	0	0	0	0	0	0	0	0	0	0	NA	adipose
1203	chr1	81106968	81112473	TCONS_00000241	0	877	0	0	0	0	0	0	0	0	1000	0	0	1000	0	0	0	0	0	688	0	0	0.860621	LymphNode
1203	chr1	81106972	81112834	TCONS_00001004	0	877	0	0	0	0	0	0	0	0	1000	0	0	1000	0	0	0	0	0	688	0	0	0.860621	LymphNode
1218	chr1	83001857	83021203	TCONS_00001536	0	0	0	0	141	0	0	0	0	0	0	0	0	0	0	271	156	0	0	0	0	0	0.914951	Brain
1221	chr1	83373244	83463244	TCONS_00000243	0	0	0	143	56	0	0	0	0	0	0	0	0	0	0	0	0	0	0	0	0	0	0.961261	Testes_R
1221	chr1	83439564	83450605	TCONS_l2_00002537	0	0	219	0	0	0	0	0	0	0	0	0	0	0	0	192	0	0	0	0	0	0	0.953537	brain_R
1221	chr1	83439566	83451891	TCONS_l2_00002538	0	0	219	0	0	0	0	0	0	0	0	0	0	0	0	192	0	0	0	0	0	0	0.953537	brain_R
1221	chr1	83440308	83444939	TCONS_l2_00001305	0	0	219	0	0	0	0	0	0	0	0	0	0	0	0	192	0	0	0	0	0	0	0.953537	brain_R
1225	chr1	83911671	83928345	TCONS_l2_00000359	0	0	0	783	401	0	0	0	0	0	0	0	0	0	0	0	0	0	0	0	0	0	0.957154	Testes_R
1225	chr1	83911736	83920453	TCONS_l2_00002091	0	0	0	783	401	0	0	0	0	0	0	0	0	0	0	0	0	0	0	0	0	0	0.957154	Testes_R
1225	chr1	83912389	83928345	TCONS_l2_00000360	0	0	0	783	401	0	0	0	0	0	0	0	0	0	0	0	0	0	0	0	0	0	0.957154	Testes_R
1225	chr1	83912547	83928345	TCONS_l2_00000361	0	0	0	783	401	0	0	0	0	0	0	0	0	0	0	0	0	0	0	0	0	0	0.957154	Testes_R
1229	chr1	84464969	84466352	TCONS_00001545	0	0	0	639	377	0	0	0	0	0	0	0	0	0	0	0	0	0	0	0	0	0	0.956262	Testes_R
1230	chr1	84542061	84543595	TCONS_00001546	72	52	276	386	181	287	119	432	157	205	113	0	124	187	0	367	159	136	375	185	141	68	0.239619	Prostate
1232	chr1	84830647	84863576	TCONS_00000018	0	136	165	196	82	302	0	36	0	0	144	0	0	0	0	0	0	0	0	0	0	0	0.763963	Thyroid
1232	chr1	84830730	84831416	TCONS_00001549	0	136	165	196	82	302	0	36	0	0	144	0	0	0	0	0	0	0	0	0	0	0	0.763963	Thyroid
1232	chr1	84920351	84924713	TCONS_00001550	0	0	0	538	0	0	0	0	0	0	0	0	0	0	0	0	0	0	0	0	0	0	1	Testes_R
1233	chr1	84937580	84943596	TCONS_00001551	0	0	0	0	193	0	0	0	0	0	0	0	0	0	0	0	0	0	0	196	0	0	0.952519	kidney
1234	chr1	85079754	85086673	TCONS_00001553	0	0	0	0	337	56	0	0	0	135	0	0	0	176	0	551	0	0	0	330	0	0	0.805731	Brain
1234	chr1	85079754	85086497	TCONS_00002400	0	0	0	0	337	56	0	0	0	135	0	0	0	176	0	551	0	0	0	330	0	0	0.805731	Brain
1234	chr1	85080034	85084508	TCONS_00002401	0	0	0	0	337	56	0	0	0	135	0	0	0	176	0	551	0	0	0	330	0	0	0.805731	Brain
1237	chr1	85463021	85463597	TCONS_00001009	0	0	0	0	0	0	0	0	0	0	0	162	0	0	0	0	0	0	0	0	0	0	1	Lung
1238	chr1	85691287	85710928	TCONS_00001011	0	0	0	356	200	0	0	0	0	0	0	0	0	0	0	0	0	0	0	0	0	0	0.957035	Testes_R
1241	chr1	86064813	86066417	TCONS_00000244	0	0	0	0	0	0	0	0	0	0	0	0	0	0	0	0	0	0	0	0	0	0	NA	adipose
1241	chr1	86093301	86094050	TCONS_00001012	0	0	0	0	0	0	156	0	0	0	0	0	0	0	0	220	0	0	0	199	0	0	0.908659	Brain
1248	chr1	86966981	86969353	TCONS_00001555	0	0	0	235	38	89	0	87	0	51	0	34	0	0	0	0	0	0	0	0	409	256	0.753361	colon
1249	chr1	87099955	87117349	TCONS_l2_00002093	0	0	0	0	1	0	0	0	0	0	0	0	0	0	0	0	186	0	0	0	0	0	0.99369	breast
1249	chr1	87099958	87121058	TCONS_l2_00002094	0	0	0	0	1	0	0	0	0	0	0	0	0	0	0	0	186	0	0	0	0	0	0.99369	breast
1254	chr1	87781429	87786243	TCONS_00001557	0	0	0	0	191	0	0	0	0	0	0	0	0	0	0	0	0	0	0	0	0	0	1	Testes
1255	chr1	87818531	87837373	TCONS_00001559	0	0	0	969	597	0	0	0	0	28	159	66	0	0	0	221	0	0	0	0	0	0	0.830751	Testes_R
1255	chr1	87818851	87837373	TCONS_00002402	0	0	0	969	597	0	0	0	0	28	159	66	0	0	0	221	0	0	0	0	0	0	0.830751	Testes_R
1255	chr1	87819001	87837382	TCONS_00001560	0	0	0	969	597	0	0	0	0	28	159	66	0	0	0	221	0	0	0	0	0	0	0.830751	Testes_R
1255	chr1	87819211	87837338	TCONS_00000086	0	0	0	969	597	0	0	0	0	28	159	66	0	0	0	221	0	0	0	0	0	0	0.830751	Testes_R
1255	chr1	87836884	87837373	TCONS_00002403	0	0	0	969	597	0	0	0	0	28	159	66	0	0	0	221	0	0	0	0	0	0	0.830751	Testes_R
1256	chr1	87992046	87995624	TCONS_l2_00001335	0	0	0	205	233	0	0	0	0	0	0	0	0	0	0	0	0	0	0	0	0	0	0.953493	Testes
1259	chr1	88365591	88371397	TCONS_00000558	0	0	0	0	0	0	0	0	0	0	0	235	0	0	0	0	304	0	0	0	0	0	0.954516	breast
1259	chr1	88365781	88442197	TCONS_00001561	0	0	0	0	0	0	0	0	0	0	0	235	0	0	0	0	304	0	0	0	0	0	0.954516	breast
1259	chr1	88369580	88371222	TCONS_00001562	0	0	0	0	0	0	0	0	0	0	0	235	0	0	0	0	304	0	0	0	0	0	0.954516	breast
1259	chr1	88425114	88427536	TCONS_00001014	0	0	0	0	0	0	0	0	0	0	0	0	0	0	0	396	0	0	0	0	0	0	1	Brain
1262	chr1	88817764	88821171	TCONS_00001563	0	0	0	591	265	0	0	0	0	0	0	0	0	0	0	0	0	0	0	0	0	0	0.958349	Testes_R
1263	chr1	88928657	88931553	TCONS_00001015	0	0	267	0	213	0	0	0	0	84	0	109	0	0	0	335	0	0	0	0	116	0	0.796477	Brain
1263	chr1	88928735	88929762	TCONS_00001016	0	0	267	0	213	0	0	0	0	84	0	109	0	0	0	335	0	0	0	0	116	0	0.796477	Brain
1263	chr1	88937998	88939861	TCONS_00001564	0	0	0	570	269	0	0	0	0	0	0	0	0	0	0	0	0	0	0	0	0	0	0.958	Testes_R
1263	chr1	88994517	88995833	TCONS_00001566	0	0	0	715	476	0	0	0	0	0	0	0	0	0	0	0	0	0	0	0	0	0	0.955323	Testes_R
1263	chr1	88994517	88995568	TCONS_00001565	0	0	0	715	476	0	0	0	0	0	0	0	0	0	0	0	0	0	0	0	0	0	0.955323	Testes_R
1267	chr1	89500493	89501303	TCONS_00001017	0	0	0	0	0	0	0	0	0	0	0	0	0	194	0	0	0	0	0	0	0	0	1	adrenal
1267	chr1	89510012	89512879	TCONS_00001018	0	90	0	0	0	154	0	0	0	97	0	0	0	285	0	0	191	0	0	0	0	0	0.836694	adrenal
1270	chr1	89873150	89892819	TCONS_l2_00000382	343	736	155	124	531	448	274	783	228	712	515	1000	412	609	0	260	544	108	431	382	604	443	0.181531	Lung
1270	chr1	89873171	89893634	TCONS_l2_00000383	343	736	155	124	531	448	274	783	228	712	515	1000	412	609	0	260	544	108	431	382	604	443	0.181531	Lung
1270	chr1	89873214	89887381	TCONS_l2_00000384	343	736	155	124	531	448	274	783	228	712	515	1000	412	609	0	260	544	108	431	382	604	443	0.181531	Lung
1270	chr1	89873237	89890493	TCONS_l2_00002095	343	736	155	124	531	448	274	783	228	712	515	1000	412	609	0	260	544	108	431	382	604	443	0.181531	Lung
1270	chr1	89875696	89886870	TCONS_l2_00000385	343	736	155	124	531	448	274	783	228	712	515	1000	412	609	0	260	544	108	431	382	604	443	0.181531	Lung
1270	chr1	89885749	89893743	TCONS_l2_00000386	343	736	155	124	531	448	274	783	228	712	515	1000	412	609	0	260	544	108	431	382	604	443	0.181531	Lung
1270	chr1	89887589	89890763	TCONS_l2_00000387	343	736	155	124	531	448	274	783	228	712	515	1000	412	609	0	260	544	108	431	382	604	443	0.181531	Lung
1270	chr1	89887999	89892819	TCONS_l2_00000388	343	736	155	124	531	448	274	783	228	712	515	1000	412	609	0	260	544	108	431	382	604	443	0.181531	Lung
1270	chr1	89888177	89890150	TCONS_l2_00000389	343	736	155	124	531	448	274	783	228	712	515	1000	412	609	0	260	544	108	431	382	604	443	0.181531	Lung
1270	chr1	89889198	89891745	TCONS_l2_00000390	343	736	155	124	531	448	274	783	228	712	515	1000	412	609	0	260	544	108	431	382	604	443	0.181531	Lung
1271	chr1	89938508	89939606	TCONS_00001568	0	247	0	0	0	0	0	0	0	0	0	0	0	0	0	0	0	0	0	0	0	0	1	whitebloodcell
1272	chr1	90076597	90098553	TCONS_00001570	296	586	677	1000	744	258	0	319	0	382	496	287	99	414	0	683	367	0	0	259	312	389	0.347353	Testes_R
1272	chr1	90076597	90098492	TCONS_00002404	296	586	677	1000	744	258	0	319	0	382	496	287	99	414	0	683	367	0	0	259	312	389	0.347353	Testes_R
1272	chr1	90086313	90098492	TCONS_00001571	296	586	677	1000	744	258	0	319	0	382	496	287	99	414	0	683	367	0	0	259	312	389	0.347353	Testes_R
1272	chr1	90090407	90098453	TCONS_00000019	296	586	677	1000	744	258	0	319	0	382	496	287	99	414	0	683	367	0	0	259	312	389	0.347353	Testes_R
1272	chr1	90091480	90098492	TCONS_00001572	296	586	677	1000	744	258	0	319	0	382	496	287	99	414	0	683	367	0	0	259	312	389	0.347353	Testes_R
1272	chr1	90091546	90098507	TCONS_00001573	296	586	677	1000	744	258	0	319	0	382	496	287	99	414	0	683	367	0	0	259	312	389	0.347353	Testes_R
1272	chr1	90097403	90098507	TCONS_00001574	296	586	677	1000	744	258	0	319	0	382	496	287	99	414	0	683	367	0	0	259	312	389	0.347353	Testes_R
1273	chr1	90224275	90227625	TCONS_00001023	0	328	0	0	0	0	0	0	0	0	0	0	174	302	0	0	0	0	0	0	0	199	0.867095	whitebloodcell
1273	chr1	90224687	90229610	TCONS_00001575	146	46	0	464	446	0	0	66	0	59	0	62	0	0	0	202	129	0	0	0	0	61	0.676754	Testes_R
1273	chr1	90226520	90227777	TCONS_00001576	0	2	0	0	257	0	0	0	0	0	223	0	0	0	0	0	0	0	0	0	0	0	0.944172	Testes
1273	chr1	90251626	90253148	TCONS_00001024	0	0	0	0	0	0	0	0	0	0	0	0	0	136	0	0	77	0	0	0	0	0	0.957833	adrenal
1273	chr1	90254472	90256051	TCONS_00000245	0	99	0	0	0	0	0	0	0	136	0	86	0	173	0	113	0	0	0	0	0	0	0.827144	adrenal
1274	chr1	90421224	90422281	TCONS_00000561	0	0	0	0	0	0	0	0	0	0	0	0	0	96	0	0	0	0	0	0	0	0	1	adrenal
1277	chr1	90752759	90763021	TCONS_00001577	0	0	0	0	0	0	0	0	0	0	0	0	0	0	0	233	0	0	0	244	0	0	0.952779	kidney
1279	chr1	90976466	90999029	TCONS_00000562	0	0	0	287	331	0	0	0	0	0	0	0	0	0	0	0	0	0	0	0	0	0	0.953547	Testes
1279	chr1	90978719	90998992	TCONS_00001578	0	0	0	287	331	0	0	0	0	0	0	0	0	0	0	0	0	0	0	0	0	0	0.953547	Testes
1281	chr1	91248094	91317232	TCONS_00001580	541	0	894	888	899	695	516	617	0	764	553	461	872	449	0	858	488	0	0	125	466	607	0.290049	Testes
1281	chr1	91248094	91301414	TCONS_00001579	541	0	894	888	899	695	516	617	0	764	553	461	872	449	0	858	488	0	0	125	466	607	0.290049	Testes
1281	chr1	91248546	91255092	TCONS_00001581	541	0	894	888	899	695	516	617	0	764	553	461	872	449	0	858	488	0	0	125	466	607	0.290049	Testes
1281	chr1	91295103	91317175	TCONS_00000089	541	0	894	888	899	695	516	617	0	764	553	461	872	449	0	858	488	0	0	125	466	607	0.290049	Testes
1281	chr1	91295103	91301718	TCONS_00000088	541	0	894	888	899	695	516	617	0	764	553	461	872	449	0	858	488	0	0	125	466	607	0.290049	Testes
1281	chr1	91297425	91317207	TCONS_00000563	541	0	894	888	899	695	516	617	0	764	553	461	872	449	0	858	488	0	0	125	466	607	0.290049	Testes
1281	chr1	91302831	91317317	TCONS_00001582	541	0	894	888	899	695	516	617	0	764	553	461	872	449	0	858	488	0	0	125	466	607	0.290049	Testes
1281	chr1	91316659	91320293	TCONS_00001025	0	0	0	776	264	0	0	54	0	0	0	0	0	0	0	222	0	0	196	0	0	0	0.854917	Testes_R
1281	chr1	91317297	91320704	TCONS_00001026	0	0	0	776	264	0	0	54	0	0	0	0	0	0	0	222	0	0	196	0	0	0	0.854917	Testes_R
1281	chr1	91317315	91319843	TCONS_00000246	0	0	0	776	264	0	0	54	0	0	0	0	0	0	0	222	0	0	196	0	0	0	0.854917	Testes_R
1286	chr1	91954576	91964760	TCONS_00001583	326	0	0	644	371	0	0	94	0	59	87	57	0	0	0	0	119	0	0	0	200	78	0.680871	Testes_R
1286	chr1	91954576	91956630	TCONS_00002405	326	0	0	644	371	0	0	94	0	59	87	57	0	0	0	0	119	0	0	0	200	78	0.680871	Testes_R
1300	chr1	93770667	93804931	TCONS_00000564	730	535	355	1000	654	883	340	658	886	790	597	775	461	784	513	676	761	739	743	839	723	563	0.0631411	Testes_R
1300	chr1	93775309	93804091	TCONS_00000565	730	535	355	1000	654	883	340	658	886	790	597	775	461	784	513	676	761	739	743	839	723	563	0.0631411	Testes_R
1300	chr1	93775665	93811368	TCONS_00000020	730	535	355	1000	654	883	340	658	886	790	597	775	461	784	513	676	761	739	743	839	723	563	0.0631411	Testes_R
1300	chr1	93776836	93802994	TCONS_00000566	730	535	355	1000	654	883	340	658	886	790	597	775	461	784	513	676	761	739	743	839	723	563	0.0631411	Testes_R
1300	chr1	93776963	93804222	TCONS_00001585	730	535	355	1000	654	883	340	658	886	790	597	775	461	784	513	676	761	739	743	839	723	563	0.0631411	Testes_R
1300	chr1	93777041	93803122	TCONS_00000567	730	535	355	1000	654	883	340	658	886	790	597	775	461	784	513	676	761	739	743	839	723	563	0.0631411	Testes_R
1300	chr1	93790262	93811360	TCONS_00000568	730	535	355	1000	654	883	340	658	886	790	597	775	461	784	513	676	761	739	743	839	723	563	0.0631411	Testes_R
1300	chr1	93791324	93806055	TCONS_00001586	730	535	355	1000	654	883	340	658	886	790	597	775	461	784	513	676	761	739	743	839	723	563	0.0631411	Testes_R
1300	chr1	93792164	93806036	TCONS_00001587	730	535	355	1000	654	883	340	658	886	790	597	775	461	784	513	676	761	739	743	839	723	563	0.0631411	Testes_R
1300	chr1	93795118	93805355	TCONS_00001027	99	320	235	546	369	505	0	587	286	399	508	123	35	484	118	311	366	135	531	298	450	241	0.16606	Prostate
1300	chr1	93797323	93798755	TCONS_00002090	99	320	235	546	369	505	0	587	286	399	508	123	35	484	118	311	366	135	531	298	450	241	0.16606	Prostate
1300	chr1	93802948	93811306	TCONS_00001588	730	535	355	1000	654	883	340	658	886	790	597	775	461	784	513	676	761	739	743	839	723	563	0.0631411	Testes_R
1300	chr1	93804251	93811405	TCONS_00000569	730	535	355	1000	654	883	340	658	886	790	597	775	461	784	513	676	761	739	743	839	723	563	0.0631411	Testes_R
1300	chr1	93804471	93811357	TCONS_00000570	730	535	355	1000	654	883	340	658	886	790	597	775	461	784	513	676	761	739	743	839	723	563	0.0631411	Testes_R
1300	chr1	93804485	93811340	TCONS_00000571	730	535	355	1000	654	883	340	658	886	790	597	775	461	784	513	676	761	739	743	839	723	563	0.0631411	Testes_R
1300	chr1	93804494	93811403	TCONS_00000572	730	535	355	1000	654	883	340	658	886	790	597	775	461	784	513	676	761	739	743	839	723	563	0.0631411	Testes_R
1300	chr1	93804495	93811384	TCONS_00000573	730	535	355	1000	654	883	340	658	886	790	597	775	461	784	513	676	761	739	743	839	723	563	0.0631411	Testes_R
1306	chr1	94610666	94611175	TCONS_00000247	0	0	0	0	202	0	0	0	0	0	0	0	0	0	0	0	0	0	0	0	0	0	1	Testes
1308	chr1	94784034	94790125	TCONS_00000574	0	0	0	0	0	0	0	0	0	0	0	0	0	0	0	0	0	0	0	188	0	0	1	kidney
1308	chr1	94792783	94800746	TCONS_00001034	0	0	0	680	414	0	0	0	0	0	0	308	0	0	0	0	0	0	0	0	0	0	0.914146	Testes_R
1308	chr1	94794156	94800425	TCONS_00001035	0	0	0	680	414	0	0	0	0	0	0	308	0	0	0	0	0	0	0	0	0	0	0.914146	Testes_R
1308	chr1	94798822	94800404	TCONS_00000248	0	0	0	680	414	0	0	0	0	0	0	308	0	0	0	0	0	0	0	0	0	0	0.914146	Testes_R
1308	chr1	94798874	94808287	TCONS_00001036	0	0	0	680	414	0	0	0	0	0	0	308	0	0	0	0	0	0	0	0	0	0	0.914146	Testes_R
1309	chr1	95007607	95008571	TCONS_00001037	153	0	0	317	216	399	0	299	390	145	0	74	0	97	0	319	414	0	330	0	0	517	0.502264	heart
1310	chr1	95051111	95057853	TCONS_00000575	29	0	0	0	0	0	0	0	0	0	0	0	0	0	0	103	0	0	0	0	0	0	0.965127	Brain
1310	chr1	95081952	95086543	TCONS_00001590	71	0	0	0	288	180	0	198	136	253	394	287	0	410	0	322	157	0	273	491	245	411	0.412049	kidney
1310	chr1	95082301	95088440	TCONS_00002406	71	0	0	0	288	180	0	198	136	253	394	287	0	410	0	322	157	0	273	491	245	411	0.412049	kidney
1310	chr1	95086706	95089740	TCONS_00000576	71	0	0	0	288	180	0	198	136	253	394	287	0	410	0	322	157	0	273	491	245	411	0.412049	kidney
1310	chr1	95099371	95145877	TCONS_l2_00001386	133	0	0	314	363	459	0	463	456	529	259	565	169	608	0	305	400	0	594	707	480	397	0.311148	kidney
1310	chr1	95104055	95145166	TCONS_l2_00001387	133	0	0	314	363	459	0	463	456	529	259	565	169	608	0	305	400	0	594	707	480	397	0.311148	kidney
1310	chr1	95131779	95145121	TCONS_l2_00001389	133	0	0	314	363	459	0	463	456	529	259	565	169	608	0	305	400	0	594	707	480	397	0.311148	kidney
1310	chr1	95143553	95155440	TCONS_00001038	0	0	0	773	110	70	0	33	0	34	0	15	0	19	0	46	0	0	0	87	0	0	0.784156	Testes_R
1310	chr1	95148856	95153875	TCONS_00002094	0	0	0	773	110	70	0	33	0	34	0	15	0	19	0	46	0	0	0	87	0	0	0.784156	Testes_R
1310	chr1	95149855	95153875	TCONS_00002095	0	0	0	773	110	70	0	33	0	34	0	15	0	19	0	46	0	0	0	87	0	0	0.784156	Testes_R
1311	chr1	95170994	95285775	TCONS_l2_00002573	133	0	0	314	363	459	0	463	456	529	259	565	169	608	0	305	400	0	594	707	480	397	0.311148	kidney
1311	chr1	95171103	95198157	TCONS_l2_00001393	133	0	0	314	363	459	0	463	456	529	259	565	169	608	0	305	400	0	594	707	480	397	0.311148	kidney
1311	chr1	95187174	95209119	TCONS_l2_00001394	133	0	0	314	363	459	0	463	456	529	259	565	169	608	0	305	400	0	594	707	480	397	0.311148	kidney
1311	chr1	95197688	95208051	TCONS_l2_00002574	133	0	0	314	363	459	0	463	456	529	259	565	169	608	0	305	400	0	594	707	480	397	0.311148	kidney
1311	chr1	95197965	95285744	TCONS_l2_00001395	133	0	0	314	363	459	0	463	456	529	259	565	169	608	0	305	400	0	594	707	480	397	0.311148	kidney
1311	chr1	95235817	95285737	TCONS_l2_00001396	133	0	0	314	363	459	0	463	456	529	259	565	169	608	0	305	400	0	594	707	480	397	0.311148	kidney
1313	chr1	95426880	95428826	TCONS_00000250	764	136	751	811	969	659	363	945	515	768	827	1000	880	924	480	849	896	509	646	818	903	757	0.0571342	Lung
1313	chr1	95546645	95550539	TCONS_00001045	0	0	0	0	289	0	0	0	0	0	0	0	0	0	0	0	0	0	0	0	0	0	1	Testes
1315	chr1	95749338	95753228	TCONS_00001046	0	0	0	0	54	0	0	37	0	0	0	0	132	0	0	61	0	0	0	0	0	214	0.852262	heart
1315	chr1	95776483	95783819	TCONS_00000583	0	0	0	1000	1000	0	0	0	0	0	0	0	0	0	0	0	0	0	0	0	0	0	0.952381	Testes_R
1315	chr1	95781344	95783539	TCONS_00002410	0	0	0	1000	1000	0	0	0	0	0	0	0	0	0	0	0	0	0	0	0	0	0	0.952381	Testes_R
1315	chr1	95781383	95783970	TCONS_00001601	0	0	0	1000	1000	0	0	0	0	0	0	0	0	0	0	0	0	0	0	0	0	0	0.952381	Testes_R
1315	chr1	95783150	95787167	TCONS_00001047	0	0	0	452	174	0	0	0	0	0	0	0	0	0	0	0	0	0	0	0	0	0	0.959786	Testes_R
1316	chr1	95816806	95817810	TCONS_00000584	0	0	0	621	315	0	0	0	0	0	0	0	0	0	0	0	0	0	0	0	0	0	0.957394	Testes_R
1316	chr1	95820944	95846556	TCONS_00000092	38	0	0	0	0	0	0	0	0	91	0	0	0	0	0	0	0	0	0	0	0	0	0.961419	Ovary
1319	chr1	96282860	96284231	TCONS_00001052	228	0	0	0	0	0	0	0	0	0	0	0	0	0	0	0	0	0	0	0	0	0	1	adipose
1324	chr1	96979645	96986919	TCONS_00001055	0	0	0	0	174	0	0	173	0	0	0	0	0	0	0	0	0	0	0	0	500	0	0.92092	colon
1324	chr1	96986707	96989651	TCONS_00002104	0	0	0	0	174	0	0	173	0	0	0	0	0	0	0	0	0	0	0	0	500	0	0.92092	colon
1335	chr1	98389796	98394621	TCONS_00001602	0	0	0	0	239	0	0	0	0	0	0	0	0	0	0	0	0	0	0	0	0	0	1	Testes
1335	chr1	98399531	98407226	TCONS_00002412	0	0	0	0	0	0	0	0	0	85	0	0	0	0	0	371	0	0	134	0	0	0	0.924699	Brain
1337	chr1	98654034	98675034	TCONS_l2_00000436	0	0	0	454	361	0	0	0	0	0	0	0	0	64	0	0	0	0	0	0	0	0	0.921681	Testes_R
1347	chr1	99891592	99895068	TCONS_00001604	0	0	0	0	0	0	0	0	0	0	0	399	0	0	0	0	0	0	0	0	0	0	1	Lung
1347	chr1	99937917	99999571	TCONS_00000586	0	0	0	0	377	0	0	0	0	153	0	111	0	0	0	0	0	0	0	0	0	0	0.921726	Testes
1353	chr1	100728862	100731675	TCONS_00001608	63	220	308	320	439	576	228	446	142	317	22	335	141	286	0	359	291	0	208	524	296	406	0.222192	Thyroid
1353	chr1	100729564	100731676	TCONS_00000587	63	220	308	320	439	576	228	446	142	317	22	335	141	286	0	359	291	0	208	524	296	406	0.222192	Thyroid
1353	chr1	100730849	100731675	TCONS_00001609	63	220	308	320	439	576	228	446	142	317	22	335	141	286	0	359	291	0	208	524	296	406	0.222192	Thyroid
1356	chr1	101092604	101094500	TCONS_00000588	0	0	0	562	187	0	0	0	0	0	0	0	0	0	0	0	0	0	0	0	0	0	0.960628	Testes_R
1356	chr1	101092692	101110754	TCONS_00001610	0	0	0	562	187	0	0	0	0	0	0	0	0	0	0	0	0	0	0	0	0	0	0.960628	Testes_R
1356	chr1	101121834	101171700	TCONS_00001058	0	0	0	0	0	0	0	0	0	0	0	0	28	0	0	0	42	0	0	706	0	0	0.948262	kidney
1360	chr1	101616108	101640009	TCONS_00001079	615	0	0	0	50	82	415	569	0	75	313	29	13	621	0	17	574	0	0	46	772	218	0.511746	colon
1360	chr1	101616108	101630503	TCONS_00002106	615	0	0	0	50	82	415	569	0	75	313	29	13	621	0	17	574	0	0	46	772	218	0.511746	colon
1360	chr1	101616108	101630276	TCONS_00001078	615	0	0	0	50	82	415	569	0	75	313	29	13	621	0	17	574	0	0	46	772	218	0.511746	colon
1360	chr1	101616145	101641117	TCONS_00001080	615	0	0	0	50	82	415	569	0	75	313	29	13	621	0	17	574	0	0	46	772	218	0.511746	colon
1360	chr1	101701238	101702084	TCONS_00000589	737	407	0	0	144	202	131	316	0	0	214	543	0	452	0	248	327	0	0	0	235	398	0.513338	adipose
1361	chr1	101788892	101815732	TCONS_00000261	0	0	0	0	0	0	0	0	0	0	0	0	0	0	0	0	0	0	0	0	0	0	NA	adipose
1361	chr1	101789392	101842869	TCONS_00000262	0	0	0	0	0	0	0	0	0	0	0	0	0	0	0	0	0	0	0	0	0	0	NA	adipose
1365	chr1	102251816	102252854	TCONS_l2_00001418	1000	1000	1000	1000	1000	1000	1000	1000	1000	1000	1000	1000	1000	1000	1000	964	1000	1000	1000	1000	1000	1000	0.000252452	adipose
1367	chr1	102569885	102571564	TCONS_00001081	0	0	0	0	0	215	0	0	0	0	0	0	0	0	0	0	0	0	0	0	0	0	1	Thyroid
1369	chr1	102775824	102830793	TCONS_00001611	0	0	0	0	320	0	0	0	0	0	0	0	0	0	0	307	0	0	0	0	0	0	0.952722	Testes
1369	chr1	102852643	102855163	TCONS_00001612	0	0	0	0	320	0	0	0	0	0	0	0	0	0	0	307	0	0	0	0	0	0	0.952722	Testes
1369	chr1	102853514	102854120	TCONS_00001613	0	0	0	0	320	0	0	0	0	0	0	0	0	0	0	307	0	0	0	0	0	0	0.952722	Testes
1371	chr1	103142327	103145365	TCONS_00001082	0	0	0	0	387	0	0	0	0	0	0	0	0	0	0	0	0	0	0	0	0	0	1	Testes
1377	chr1	103817768	103828355	TCONS_00000264	0	0	0	0	0	0	0	0	0	0	0	0	0	0	0	0	0	0	0	0	0	0	NA	adipose
1377	chr1	103820968	103835986	TCONS_00000592	0	0	0	0	531	0	0	0	0	0	0	0	0	0	0	164	287	0	0	174	0	0	0.879116	Testes
1377	chr1	103821643	103835986	TCONS_00000593	0	0	0	0	531	0	0	0	0	0	0	0	0	0	0	164	287	0	0	174	0	0	0.879116	Testes
1378	chr1	103957500	103968087	TCONS_00000265	0	0	0	0	0	0	0	0	0	0	0	0	0	0	0	0	0	0	0	0	0	0	NA	adipose
1378	chr1	103960700	104068105	TCONS_00000594	0	0	0	0	531	0	0	0	0	0	0	0	0	0	0	164	287	0	0	174	0	0	0.879116	Testes
1378	chr1	103961375	104068115	TCONS_00000595	0	0	0	0	531	0	0	0	0	0	0	0	0	0	0	164	287	0	0	174	0	0	0.879116	Testes
1378	chr1	103961390	104068139	TCONS_00001615	0	0	0	0	531	0	0	0	0	0	0	0	0	0	0	164	287	0	0	174	0	0	0.879116	Testes
1378	chr1	103975599	104068139	TCONS_00002423	0	0	0	0	531	0	0	0	0	0	0	0	0	0	0	164	287	0	0	174	0	0	0.879116	Testes
1383	chr1	104615644	104619691	TCONS_l2_00002117	128	127	0	460	263	226	85	162	0	138	163	117	0	110	0	95	108	0	0	201	139	131	0.4242	Testes_R
1383	chr1	104668178	104672483	TCONS_00001083	0	0	0	0	180	0	0	0	0	0	0	0	0	0	0	0	0	0	0	0	0	0	1	Testes
1393	chr1	106015902	106029242	TCONS_00001617	0	0	0	0	412	0	0	0	0	0	0	0	0	0	0	0	0	0	0	0	0	0	1	Testes
1393	chr1	106016110	106021789	TCONS_00002424	0	0	0	0	412	0	0	0	0	0	0	0	0	0	0	0	0	0	0	0	0	0	1	Testes
1394	chr1	106132314	106161581	TCONS_00001618	0	0	0	1000	1000	0	0	0	0	0	0	0	0	0	0	0	0	0	0	0	0	0	0.952381	Testes_R
1394	chr1	106132315	106161540	TCONS_00000596	0	0	0	1000	1000	0	0	0	0	0	0	0	0	0	0	0	0	0	0	0	0	0	0.952381	Testes_R
1394	chr1	106144775	106161557	TCONS_00000093	0	0	0	1000	1000	0	0	0	0	0	0	0	0	0	0	0	0	0	0	0	0	0	0.952381	Testes_R
1397	chr1	106432382	106434018	TCONS_l2_00001429	567	622	356	0	752	742	648	663	158	771	658	483	328	623	0	848	516	280	406	746	699	529	0.161018	Brain
1397	chr1	106470245	106495516	TCONS_l2_00002591	0	0	0	514	404	0	0	0	0	0	0	0	0	0	0	0	0	0	0	0	0	0	0.954213	Testes_R
1397	chr1	106470246	106496111	TCONS_l2_00002593	0	0	0	514	404	0	0	0	0	0	0	0	0	0	0	0	0	0	0	0	0	0	0.954213	Testes_R
1398	chr1	106590149	106615790	TCONS_00001621	0	0	0	532	692	0	0	0	0	0	0	0	0	0	0	0	0	0	0	0	0	0	0.954292	Testes
1398	chr1	106590149	106595345	TCONS_00001620	0	0	0	532	692	0	0	0	0	0	0	0	0	0	0	0	0	0	0	0	0	0	0.954292	Testes
1398	chr1	106590689	106615790	TCONS_00002428	0	0	0	532	692	0	0	0	0	0	0	0	0	0	0	0	0	0	0	0	0	0	0.954292	Testes
1398	chr1	106590689	106615790	TCONS_00002427	0	0	0	532	692	0	0	0	0	0	0	0	0	0	0	0	0	0	0	0	0	0	0.954292	Testes
1398	chr1	106594913	106615801	TCONS_00001622	0	0	0	532	692	0	0	0	0	0	0	0	0	0	0	0	0	0	0	0	0	0	0.954292	Testes
1401	chr1	106993264	107028330	TCONS_00001085	0	0	0	580	415	0	0	0	0	0	0	0	0	0	0	0	0	0	0	0	0	0	0.95488	Testes_R
1401	chr1	106993297	106995113	TCONS_00001086	0	0	0	580	415	0	0	0	0	0	0	0	0	0	0	0	0	0	0	0	0	0	0.95488	Testes_R
1401	chr1	106993297	106994678	TCONS_00002109	0	0	0	580	415	0	0	0	0	0	0	0	0	0	0	0	0	0	0	0	0	0	0.95488	Testes_R
1404	chr1	107360860	107380815	TCONS_l2_00002120	0	0	0	462	493	0	0	0	0	0	0	0	0	0	0	0	0	0	0	0	0	0	0.952879	Testes
1404	chr1	107360915	107408733	TCONS_l2_00000468	0	0	0	462	493	0	0	0	0	0	0	0	0	0	0	0	0	0	0	0	0	0	0.952879	Testes
1404	chr1	107362892	107380802	TCONS_l2_00000469	0	0	0	462	493	0	0	0	0	0	0	0	0	0	0	0	0	0	0	0	0	0	0.952879	Testes
1404	chr1	107383642	107407996	TCONS_l2_00000470	0	0	0	462	493	0	0	0	0	0	0	0	0	0	0	0	0	0	0	0	0	0	0.952879	Testes
1413	chr1	108593041	108594976	TCONS_00001088	0	252	0	0	127	0	0	0	0	0	312	120	0	0	0	0	195	0	0	0	0	0	0.830453	LymphNode
1413	chr1	108614103	108617141	TCONS_l2_00002122	144	464	0	0	0	116	0	0	0	0	0	0	0	0	0	0	0	0	0	0	0	0	0.924495	whitebloodcell
1413	chr1	108614115	108615265	TCONS_l2_00000472	144	464	0	0	0	116	0	0	0	0	0	0	0	0	0	0	0	0	0	0	0	0	0.924495	whitebloodcell
1413	chr1	108614992	108617115	TCONS_l2_00002123	144	464	0	0	0	116	0	0	0	0	0	0	0	0	0	0	0	0	0	0	0	0	0.924495	whitebloodcell
1415	chr1	108815564	108880475	TCONS_l2_00002124	0	55	0	325	299	0	0	0	174	0	0	0	0	0	0	0	0	0	0	0	0	0	0.877441	Testes_R
1415	chr1	108815657	108880726	TCONS_l2_00000473	0	55	0	325	299	0	0	0	174	0	0	0	0	0	0	0	0	0	0	0	0	0	0.877441	Testes_R
1421	chr1	109621257	109627542	TCONS_00001623	0	0	0	0	0	0	0	0	0	0	190	143	0	237	0	0	0	0	403	0	0	0	0.875471	hLF_r1
1422	chr1	109754801	109756393	TCONS_00001091	0	0	0	0	0	0	140	0	0	0	250	0	0	0	0	0	0	0	0	0	0	0	0.957351	LymphNode
1425	chr1	110138846	110140403	TCONS_00000270	302	467	426	0	261	109	0	206	0	161	362	466	108	237	0	330	240	0	0	288	221	220	0.361682	whitebloodcell
1427	chr1	110370976	110414058	TCONS_00000271	0	0	0	0	0	0	0	0	0	0	0	0	0	0	0	0	0	0	0	0	0	0	NA	adipose
1427	chr1	110426797	110428886	TCONS_00000600	0	95	0	0	0	0	0	0	0	0	0	0	0	0	0	0	0	0	0	0	0	0	1	whitebloodcell
1429	chr1	110624851	110652861	TCONS_00001092	398	0	0	185	59	234	0	0	0	0	382	0	0	119	0	87	0	924	0	0	0	0	0.749128	foreskin
1429	chr1	110625269	110627823	TCONS_00002116	398	0	0	185	59	234	0	0	0	0	382	0	0	119	0	87	0	924	0	0	0	0	0.749128	foreskin
1429	chr1	110626115	110627730	TCONS_00001093	398	0	0	185	59	234	0	0	0	0	382	0	0	119	0	87	0	924	0	0	0	0	0.749128	foreskin
1429	chr1	110626179	110627797	TCONS_00001094	398	0	0	185	59	234	0	0	0	0	382	0	0	119	0	87	0	924	0	0	0	0	0.749128	foreskin
1429	chr1	110751455	110752609	TCONS_00000601	0	67	0	582	419	108	0	57	0	176	0	75	0	90	0	197	0	0	0	166	0	0	0.675204	Testes_R
1430	chr1	110825155	110825722	TCONS_00000272	0	0	0	0	0	0	0	0	0	0	0	0	0	0	0	0	0	0	0	0	0	0	NA	adipose
1430	chr1	110829000	110881793	TCONS_00000094	219	413	0	223	323	80	0	0	0	27	108	0	52	67	0	0	20	0	0	34	0	26	0.627878	whitebloodcell
1430	chr1	110835096	110881727	TCONS_00001624	219	413	0	223	323	80	0	0	0	27	108	0	52	67	0	0	20	0	0	34	0	26	0.627878	whitebloodcell
1431	chr1	110950567	110958882	TCONS_l2_00000481	243	0	0	1000	846	311	202	118	0	197	352	282	373	223	0	443	0	0	0	357	0	0	0.530019	Testes_R
1431	chr1	110954794	110969563	TCONS_l2_00000482	243	0	0	1000	846	311	202	118	0	197	352	282	373	223	0	443	0	0	0	357	0	0	0.530019	Testes_R
1431	chr1	110955614	110961033	TCONS_l2_00002128	243	0	0	1000	846	311	202	118	0	197	352	282	373	223	0	443	0	0	0	357	0	0	0.530019	Testes_R
1431	chr1	110956795	110960989	TCONS_l2_00000484	243	0	0	1000	846	311	202	118	0	197	352	282	373	223	0	443	0	0	0	357	0	0	0.530019	Testes_R
1431	chr1	110956795	110958872	TCONS_l2_00000483	243	0	0	1000	846	311	202	118	0	197	352	282	373	223	0	443	0	0	0	357	0	0	0.530019	Testes_R
1431	chr1	111015164	111017588	TCONS_l2_00000485	0	0	0	756	610	0	0	0	0	0	0	0	0	0	0	0	0	0	0	0	0	0	0.95392	Testes_R
1432	chr1	111023387	111033891	TCONS_l2_00002130	0	0	0	756	610	0	0	0	0	0	0	0	0	0	0	0	0	0	0	0	0	0	0.95392	Testes_R
1432	chr1	111030301	111032880	TCONS_00000602	0	0	0	133	0	0	0	0	0	0	0	0	0	0	0	27	0	0	0	0	0	0	0.967603	Testes_R
1432	chr1	111031150	111033892	TCONS_l2_00002131	0	0	0	756	610	0	0	0	0	0	0	0	0	0	0	0	0	0	0	0	0	0	0.95392	Testes_R
1434	chr1	111390707	111391552	TCONS_l2_00001442	448	833	0	0	409	384	545	442	317	335	470	467	626	387	268	404	443	390	442	417	371	338	0.190843	whitebloodcell
1437	chr1	111794401	111795135	TCONS_l2_00000487	0	0	0	0	0	0	0	0	0	0	0	0	0	298	0	0	0	0	0	0	0	0	1	adrenal
1438	chr1	111822686	111825089	TCONS_l2_00000488	0	0	0	0	0	0	0	0	0	0	0	786	0	0	0	0	0	0	0	0	0	0	1	Lung
1438	chr1	111823145	111828729	TCONS_l2_00002132	0	0	0	0	0	0	0	0	0	0	0	786	0	0	0	0	0	0	0	0	0	0	1	Lung
1438	chr1	111927140	111932473	TCONS_l2_00002597	0	0	0	0	0	0	0	0	0	0	0	0	0	0	0	0	0	0	0	0	0	0	NA	adipose
1438	chr1	111930958	111933696	TCONS_l2_00002598	0	0	0	0	0	0	0	0	0	0	0	0	0	0	0	0	0	0	0	0	0	0	NA	adipose
1443	chr1	112549542	112550756	TCONS_00001103	0	0	0	392	138	0	0	0	0	0	0	0	0	0	0	0	0	0	0	0	0	0	0.960666	Testes_R
1444	chr1	112635476	112686569	TCONS_00001629	47	0	0	0	98	14	0	18	0	0	0	0	0	0	0	35	50	0	0	43	52	189	0.733285	heart
1449	chr1	113289870	113291621	TCONS_l2_00000491	324	182	0	0	391	142	377	241	0	268	310	316	158	328	0	218	223	0	340	441	250	249	0.304324	kidney
1449	chr1	113362877	113368380	TCONS_00001631	0	0	217	423	129	0	0	65	122	0	0	0	0	23	0	120	0	56	408	21	0	0	0.682194	Testes_R
1450	chr1	113392649	113420493	TCONS_00000274	0	0	0	477	184	0	0	76	501	0	100	234	0	221	0	174	0	272	386	160	0	0	0.593958	Placenta_R
1450	chr1	113392697	113420489	TCONS_00000275	0	0	0	477	184	0	0	76	501	0	100	234	0	221	0	174	0	272	386	160	0	0	0.593958	Placenta_R
1451	chr1	113554308	113615724	TCONS_00000096	94	42	285	111	171	150	84	130	0	177	185	127	69	164	0	276	188	97	219	64	146	136	0.224932	brain_R
1452	chr1	113673732	113674746	TCONS_00001109	549	598	695	386	686	644	410	768	308	880	690	370	374	669	423	621	656	530	583	756	553	515	0.0709149	Ovary
1460	chr1	114749048	114804900	TCONS_00000279	0	0	0	0	0	0	0	0	0	0	0	0	0	0	0	0	0	0	0	0	0	0	NA	adipose
1467	chr1	115642292	115645279	TCONS_00000280	0	393	0	0	128	0	0	204	0	434	0	734	0	0	0	0	0	0	0	0	439	151	0.75941	Lung
1468	chr1	115813552	115819102	TCONS_00001634	0	0	0	0	110	0	0	0	0	154	0	0	0	0	0	0	0	0	0	0	0	0	0.955534	Ovary
1473	chr1	116461996	116468528	TCONS_00000052	0	0	0	427	212	0	0	0	0	0	0	0	0	0	0	166	0	0	0	0	0	0	0.917643	Testes_R
1473	chr1	116463388	116466789	TCONS_00001635	0	0	229	0	38	0	0	0	0	0	0	31	0	27	0	420	0	0	0	0	0	131	0.836224	Brain
1473	chr1	116473511	116474136	TCONS_00001115	0	0	0	0	315	0	0	0	0	0	0	0	0	0	0	177	0	0	0	0	0	0	0.957129	Testes
1475	chr1	116706904	116708862	TCONS_00000282	0	0	0	0	0	0	0	0	0	0	0	0	0	0	0	0	0	0	0	0	0	0	NA	adipose
1475	chr1	116783460	116784684	TCONS_00001636	0	0	0	596	565	0	0	0	0	0	0	0	0	0	0	0	0	0	0	0	0	0	0.952778	Testes_R
1476	chr1	116831855	116837107	TCONS_00002447	0	134	0	0	487	59	0	70	0	0	0	0	0	0	0	0	0	0	0	89	181	0	0.823333	Testes
1477	chr1	116966345	117021430	TCONS_l2_00002605	0	0	0	0	0	0	0	0	0	0	367	0	0	0	0	0	0	0	0	876	0	125	0.924499	kidney
1477	chr1	116966477	117017440	TCONS_l2_00001459	0	0	0	0	0	0	0	0	0	0	367	0	0	0	0	0	0	0	0	876	0	125	0.924499	kidney
1477	chr1	116971672	116975990	TCONS_00000609	0	0	0	0	0	0	0	0	0	0	0	0	0	0	0	0	0	0	0	0	0	0	NA	adipose
1477	chr1	116995267	117021464	TCONS_l2_00002607	0	0	0	0	0	0	0	0	0	0	367	0	0	0	0	0	0	0	0	876	0	125	0.924499	kidney
1477	chr1	116995655	117009064	TCONS_l2_00002608	0	0	0	0	0	0	0	0	0	0	367	0	0	0	0	0	0	0	0	876	0	125	0.924499	kidney
1477	chr1	116995656	117021448	TCONS_l2_00002610	0	0	0	0	0	0	0	0	0	0	367	0	0	0	0	0	0	0	0	876	0	125	0.924499	kidney
1477	chr1	116995656	117020849	TCONS_l2_00002609	0	0	0	0	0	0	0	0	0	0	367	0	0	0	0	0	0	0	0	876	0	125	0.924499	kidney
1477	chr1	116997686	117021488	TCONS_l2_00001460	0	0	0	0	0	0	0	0	0	0	367	0	0	0	0	0	0	0	0	876	0	125	0.924499	kidney
1477	chr1	117004305	117020870	TCONS_l2_00001461	0	0	0	0	0	0	0	0	0	0	367	0	0	0	0	0	0	0	0	876	0	125	0.924499	kidney
1477	chr1	117006342	117009074	TCONS_l2_00002611	0	0	0	0	0	0	0	0	0	0	367	0	0	0	0	0	0	0	0	876	0	125	0.924499	kidney
1480	chr1	117315569	117319121	TCONS_l2_00001462	0	591	0	0	52	87	0	28	0	47	438	324	0	327	0	0	63	0	0	0	0	29	0.694842	whitebloodcell
1480	chr1	117315571	117325219	TCONS_l2_00001463	0	591	0	0	52	87	0	28	0	47	438	324	0	327	0	0	63	0	0	0	0	29	0.694842	whitebloodcell
1480	chr1	117338493	117349012	TCONS_00001640	0	388	0	0	0	0	0	0	0	0	250	200	0	251	0	0	44	0	0	0	0	0	0.838984	whitebloodcell
1482	chr1	117647168	117647504	TCONS_00002142	300	278	0	0	468	429	469	257	0	400	295	175	0	221	0	456	568	0	0	488	339	338	0.388328	breast
1484	chr1	117838141	117863958	TCONS_00000283	0	0	0	508	529	0	0	0	0	0	0	0	0	0	0	0	0	0	0	0	0	0	0.952688	Testes
1484	chr1	117839406	117863955	TCONS_00002143	0	0	0	508	529	0	0	0	0	0	0	0	0	0	0	0	0	0	0	0	0	0	0.952688	Testes
1486	chr1	118139453	118148333	TCONS_00000615	0	0	0	813	491	0	0	0	0	0	0	0	0	0	0	0	0	0	0	0	0	0	0.955958	Testes_R
1486	chr1	118139486	118148443	TCONS_00001642	0	0	0	813	491	0	0	0	0	0	0	0	0	0	0	0	0	0	0	0	0	0	0.955958	Testes_R
1486	chr1	118139486	118147593	TCONS_00002449	0	0	0	813	491	0	0	0	0	0	0	0	0	0	0	0	0	0	0	0	0	0	0.955958	Testes_R
1486	chr1	118139491	118148443	TCONS_00002452	0	0	0	813	491	0	0	0	0	0	0	0	0	0	0	0	0	0	0	0	0	0	0.955958	Testes_R
1486	chr1	118139491	118148443	TCONS_00002453	0	0	0	813	491	0	0	0	0	0	0	0	0	0	0	0	0	0	0	0	0	0	0.955958	Testes_R
1486	chr1	118139491	118147980	TCONS_00002451	0	0	0	813	491	0	0	0	0	0	0	0	0	0	0	0	0	0	0	0	0	0	0.955958	Testes_R
1486	chr1	118139491	118147980	TCONS_00002450	0	0	0	813	491	0	0	0	0	0	0	0	0	0	0	0	0	0	0	0	0	0	0.955958	Testes_R
1486	chr1	118146620	118148392	TCONS_00000616	0	0	0	813	491	0	0	0	0	0	0	0	0	0	0	0	0	0	0	0	0	0	0.955958	Testes_R
1486	chr1	118147245	118148307	TCONS_00000617	0	0	0	813	491	0	0	0	0	0	0	0	0	0	0	0	0	0	0	0	0	0	0.955958	Testes_R
1488	chr1	118359008	118363596	TCONS_l2_00001469	0	0	0	0	0	66	69	261	0	0	0	0	0	0	0	0	0	182	423	0	0	103	0.81207	hLF_r1
1488	chr1	118359347	118363642	TCONS_l2_00001470	0	0	0	0	0	66	69	261	0	0	0	0	0	0	0	0	0	182	423	0	0	103	0.81207	hLF_r1
1490	chr1	118738865	118749628	TCONS_00001117	0	0	0	558	346	0	0	0	0	0	0	0	0	0	0	0	0	0	0	0	0	0	0.95597	Testes_R
1497	chr1	119542966	119544015	TCONS_00000618	0	0	0	607	154	0	0	0	0	0	0	0	0	0	0	0	0	0	0	0	0	0	0.962534	Testes_R
1497	chr1	119543240	119544028	TCONS_00000619	0	0	0	607	154	0	0	0	0	0	0	0	0	0	0	0	0	0	0	0	0	0	0.962534	Testes_R
1499	chr1	119802887	119869926	TCONS_00000620	0	0	0	0	0	89	0	0	0	0	0	0	380	0	0	0	0	0	0	0	0	0	0.963943	Liver
1499	chr1	119805546	119818393	TCONS_00001129	0	0	0	0	97	144	0	0	0	185	212	0	0	149	0	0	0	0	0	0	0	0	0.824153	LymphNode
1499	chr1	119860047	119860947	TCONS_00002455	0	0	0	0	0	0	0	0	0	0	0	0	459	0	0	0	0	0	0	0	0	0	1	Liver
1499	chr1	119869507	119870538	TCONS_00001644	0	0	0	0	0	89	0	0	0	0	0	0	380	0	0	0	0	0	0	0	0	0	0.963943	Liver
1499	chr1	119870798	119873438	TCONS_00000287	0	0	0	0	0	0	0	0	0	0	0	0	158	0	0	0	0	0	0	167	0	0	0.952893	kidney
1501	chr1	120102716	120147798	TCONS_l2_00000536	369	42	296	0	112	135	95	104	656	167	205	194	12	49	67	326	81	59	76	420	37	164	0.309541	Placenta_R
1501	chr1	120102716	120147798	TCONS_l2_00001475	62	26	118	0	49	30	53	143	582	86	152	109	9	98	16	41	306	41	0	235	168	113	0.39444	Placenta_R
1501	chr1	120102883	120148480	TCONS_l2_00000537	369	42	296	0	112	135	95	104	656	167	205	194	12	49	67	326	81	59	76	420	37	164	0.309541	Placenta_R
1501	chr1	120111647	120150111	TCONS_l2_00001476	195	16	242	0	72	107	66	40	134	136	0	81	0	26	0	155	58	0	0	255	30	102	0.439932	kidney
1501	chr1	120143599	120152817	TCONS_l2_00000538	369	42	296	0	112	135	95	104	656	167	205	194	12	49	67	326	81	59	76	420	37	164	0.309541	Placenta_R
1501	chr1	120143779	120145118	TCONS_l2_00002145	369	42	296	0	112	135	95	104	656	167	205	194	12	49	67	326	81	59	76	420	37	164	0.309541	Placenta_R
1503	chr1	120388520	120389383	TCONS_00001130	0	0	0	0	326	0	0	0	0	96	0	0	0	0	0	0	118	0	0	0	0	0	0.92307	Testes
1505	chr1	120612585	120638073	TCONS_00001131	0	0	0	0	0	0	0	0	0	0	0	0	0	252	0	0	0	0	0	0	0	0	1	adrenal
1505	chr1	120615907	120619716	TCONS_00001648	0	110	0	90	226	55	0	24	0	23	98	35	0	252	0	67	21	0	54	85	0	0	0.578158	adrenal
1507	chr1	120904726	120906123	TCONS_l2_00000542	131	108	517	664	273	437	125	360	377	832	292	348	71	237	537	350	200	574	332	321	210	235	0.163267	Ovary
1507	chr1	120905763	120907438	TCONS_l2_00000543	131	108	517	664	273	437	125	360	377	832	292	348	71	237	537	350	200	574	332	321	210	235	0.163267	Ovary
1507	chr1	120906033	120914842	TCONS_l2_00002146	131	108	517	664	273	437	125	360	377	832	292	348	71	237	537	350	200	574	332	321	210	235	0.163267	Ovary
1509	chr1	121138613	121204983	TCONS_00000289	238	172	454	0	134	167	0	40	111	128	367	131	403	162	0	553	550	0	0	328	250	442	0.35411	Brain
1509	chr1	121138739	121204974	TCONS_00001132	238	172	454	0	134	167	0	40	111	128	367	131	403	162	0	553	550	0	0	328	250	442	0.35411	Brain
1509	chr1	121166922	121171134	TCONS_00000290	238	172	454	0	134	167	0	40	111	128	367	131	403	162	0	553	550	0	0	328	250	442	0.35411	Brain
1509	chr1	121169840	121202469	TCONS_00002147	238	172	454	0	134	167	0	40	111	128	367	131	403	162	0	553	550	0	0	328	250	442	0.35411	Brain
1510	chr1	121315743	121322322	TCONS_00000627	0	0	0	0	0	0	0	0	0	0	0	0	138	125	0	0	0	0	0	0	0	0	0.953329	Liver
1511	chr1	121484056	121485434	TCONS_00001651	879	176	892	280	412	160	0	126	0	239	146	230	81	345	540	555	388	163	115	103	438	221	0.269216	brain_R
1511	chr1	121484423	121485429	TCONS_00001652	879	176	892	280	412	160	0	126	0	239	146	230	81	345	540	555	388	163	115	103	438	221	0.269216	brain_R
1672	chr1	142553292	142559170	TCONS_00000291	0	0	0	0	0	0	0	0	0	0	0	0	0	0	0	0	0	0	0	0	0	0	NA	adipose
1672	chr1	142569265	142588234	TCONS_00000628	0	0	0	0	0	0	0	0	0	0	0	0	0	0	0	0	0	0	0	0	0	0	NA	adipose
1673	chr1	142618768	142621059	TCONS_00000292	295	294	0	0	367	245	0	57	815	298	68	146	0	353	0	351	365	0	0	293	337	276	0.456347	Placenta_R
1673	chr1	142618794	142621532	TCONS_00000293	295	294	0	0	367	245	0	57	815	298	68	146	0	353	0	351	365	0	0	293	337	276	0.456347	Placenta_R
1673	chr1	142618801	142624223	TCONS_00001133	295	294	0	0	367	245	0	57	815	298	68	146	0	353	0	351	365	0	0	293	337	276	0.456347	Placenta_R
1673	chr1	142618820	142621057	TCONS_00002148	295	294	0	0	367	245	0	57	815	298	68	146	0	353	0	351	365	0	0	293	337	276	0.456347	Placenta_R
1673	chr1	142618820	142621008	TCONS_00001134	295	294	0	0	367	245	0	57	815	298	68	146	0	353	0	351	365	0	0	293	337	276	0.456347	Placenta_R
1673	chr1	142618828	142619415	TCONS_00001135	295	294	0	0	367	245	0	57	815	298	68	146	0	353	0	351	365	0	0	293	337	276	0.456347	Placenta_R
1673	chr1	142618921	142625251	TCONS_00001136	295	294	0	0	367	245	0	57	815	298	68	146	0	353	0	351	365	0	0	293	337	276	0.456347	Placenta_R
1673	chr1	142620644	142714605	TCONS_l2_00002624	248	141	0	321	129	88	78	134	277	90	167	410	19	308	0	96	582	0	28	69	110	368	0.344213	breast
1673	chr1	142699253	142716631	TCONS_l2_00001483	248	141	0	321	129	88	78	134	277	90	167	410	19	308	0	96	582	0	28	69	110	368	0.344213	breast
1673	chr1	142711391	142716779	TCONS_l2_00001484	248	141	0	321	129	88	78	134	277	90	167	410	19	308	0	96	582	0	28	69	110	368	0.344213	breast
1673	chr1	142711518	142716790	TCONS_l2_00001485	248	141	0	321	129	88	78	134	277	90	167	410	19	308	0	96	582	0	28	69	110	368	0.344213	breast
1674	chr1	142803530	142826641	TCONS_l2_00002153	435	0	90	333	456	244	0	88	830	140	711	310	344	248	0	22	514	0	341	32	15	412	0.372136	Placenta_R
1674	chr1	142803533	142808679	TCONS_l2_00000549	435	0	90	333	456	244	0	88	830	140	711	310	344	248	0	22	514	0	341	32	15	412	0.372136	Placenta_R
1674	chr1	142804988	142816789	TCONS_l2_00001490	235	303	362	740	562	786	440	521	660	737	611	548	68	676	212	704	670	141	358	838	734	643	0.0950346	kidney
1674	chr1	142805124	142816784	TCONS_l2_00001491	235	303	362	740	562	786	440	521	660	737	611	548	68	676	212	704	670	141	358	838	734	643	0.0950346	kidney
1674	chr1	142813234	142826580	TCONS_l2_00000550	435	0	90	333	456	244	0	88	830	140	711	310	344	248	0	22	514	0	341	32	15	412	0.372136	Placenta_R
1674	chr1	142818798	142826503	TCONS_l2_00000551	435	0	90	333	456	244	0	88	830	140	711	310	344	248	0	22	514	0	341	32	15	412	0.372136	Placenta_R
1674	chr1	142823382	142825093	TCONS_l2_00000552	435	0	90	333	456	244	0	88	830	140	711	310	344	248	0	22	514	0	341	32	15	412	0.372136	Placenta_R
1674	chr1	142826653	142829106	TCONS_l2_00000553	10	0	0	103	17	56	0	6	200	25	89	138	0	87	0	18	339	0	0	55	41	171	0.556813	breast
1674	chr1	142840926	142861553	TCONS_l2_00000554	6	2	72	284	21	65	0	26	199	68	14	39	1	113	64	12	163	0	8	32	6	216	0.45975	Testes_R
1675	chr1	142950834	142956716	TCONS_00000629	0	0	0	0	0	0	0	0	0	0	0	0	0	0	0	0	0	0	0	0	0	0	NA	adipose
1677	chr1	143183875	143194239	TCONS_l2_00002629	132	24	0	307	395	190	0	187	454	376	140	246	57	228	0	136	450	0	381	125	158	417	0.306667	Placenta_R
1677	chr1	143186761	143196803	TCONS_l2_00002630	132	24	0	307	395	190	0	187	454	376	140	246	57	228	0	136	450	0	381	125	158	417	0.306667	Placenta_R
1677	chr1	143188508	143195834	TCONS_l2_00002631	132	24	0	307	395	190	0	187	454	376	140	246	57	228	0	136	450	0	381	125	158	417	0.306667	Placenta_R
1677	chr1	143188794	143196803	TCONS_l2_00002632	132	24	0	307	395	190	0	187	454	376	140	246	57	228	0	136	450	0	381	125	158	417	0.306667	Placenta_R
1677	chr1	143188827	143189695	TCONS_00000294	44	272	0	0	0	378	0	106	0	311	0	0	0	161	0	44	130	0	0	0	30	119	0.66458	Thyroid
1677	chr1	143189433	143211070	TCONS_l2_00002633	132	24	0	307	395	190	0	187	454	376	140	246	57	228	0	136	450	0	381	125	158	417	0.306667	Placenta_R
1677	chr1	143193901	143196803	TCONS_l2_00002634	132	24	0	307	395	190	0	187	454	376	140	246	57	228	0	136	450	0	381	125	158	417	0.306667	Placenta_R
1677	chr1	143194310	143195990	TCONS_l2_00001495	132	24	0	307	395	190	0	187	454	376	140	246	57	228	0	136	450	0	381	125	158	417	0.306667	Placenta_R
1677	chr1	143211627	143226664	TCONS_l2_00002636	222	41	0	390	204	211	19	95	317	255	176	262	67	179	0	156	417	58	87	299	142	388	0.249971	breast
1677	chr1	143213236	143240439	TCONS_l2_00002637	222	41	0	390	204	211	19	95	317	255	176	262	67	179	0	156	417	58	87	299	142	388	0.249971	breast
1677	chr1	143223330	143240429	TCONS_l2_00002638	222	41	0	390	204	211	19	95	317	255	176	262	67	179	0	156	417	58	87	299	142	388	0.249971	breast
1677	chr1	143229765	143233121	TCONS_l2_00002639	222	41	0	390	204	211	19	95	317	255	176	262	67	179	0	156	417	58	87	299	142	388	0.249971	breast
1677	chr1	143231331	143232085	TCONS_00001137	212	217	0	456	299	337	349	248	0	418	493	0	155	198	0	275	155	0	156	378	280	441	0.312513	LymphNode
1677	chr1	143236904	143240420	TCONS_l2_00002641	222	41	0	390	204	211	19	95	317	255	176	262	67	179	0	156	417	58	87	299	142	388	0.249971	breast
1677	chr1	143236904	143237715	TCONS_l2_00002640	222	41	0	390	204	211	19	95	317	255	176	262	67	179	0	156	417	58	87	299	142	388	0.249971	breast
1678	chr1	143347957	143365041	TCONS_l2_00002156	195	13	0	312	259	559	0	409	475	336	531	637	29	495	0	32	681	48	277	182	351	660	0.295904	breast
1678	chr1	143347969	143376699	TCONS_l2_00002157	195	13	0	312	259	559	0	409	475	336	531	637	29	495	0	32	681	48	277	182	351	660	0.295904	breast
1678	chr1	143347987	143351592	TCONS_l2_00000557	195	13	0	312	259	559	0	409	475	336	531	637	29	495	0	32	681	48	277	182	351	660	0.295904	breast
1678	chr1	143348739	143351483	TCONS_l2_00002158	195	13	0	312	259	559	0	409	475	336	531	637	29	495	0	32	681	48	277	182	351	660	0.295904	breast
1678	chr1	143355261	143379903	TCONS_l2_00002159	195	13	0	312	259	559	0	409	475	336	531	637	29	495	0	32	681	48	277	182	351	660	0.295904	breast
1678	chr1	143356183	143357032	TCONS_00001660	119	51	0	0	126	129	101	39	0	114	211	72	84	0	0	100	84	0	0	153	128	76	0.435135	LymphNode
1678	chr1	143361707	143376737	TCONS_l2_00002160	195	13	0	312	259	559	0	409	475	336	531	637	29	495	0	32	681	48	277	182	351	660	0.295904	breast
1678	chr1	143361976	143375173	TCONS_l2_00002161	195	13	0	312	259	559	0	409	475	336	531	637	29	495	0	32	681	48	277	182	351	660	0.295904	breast
1678	chr1	143376801	143378219	TCONS_l2_00000558	195	13	0	312	259	559	0	409	475	336	531	637	29	495	0	32	681	48	277	182	351	660	0.295904	breast
1678	chr1	143378735	143380964	TCONS_l2_00002163	195	13	0	312	259	559	0	409	475	336	531	637	29	495	0	32	681	48	277	182	351	660	0.295904	breast
1678	chr1	143380476	143392649	TCONS_l2_00000559	195	13	0	312	259	559	0	409	475	336	531	637	29	495	0	32	681	48	277	182	351	660	0.295904	breast
1678	chr1	143391525	143392104	TCONS_l2_00002164	195	13	0	312	259	559	0	409	475	336	531	637	29	495	0	32	681	48	277	182	351	660	0.295904	breast
1679	chr1	143394093	143404415	TCONS_l2_00002171	195	13	0	312	259	559	0	409	475	336	531	637	29	495	0	32	681	48	277	182	351	660	0.295904	breast
1679	chr1	143394150	143399814	TCONS_l2_00002172	195	13	0	312	259	559	0	409	475	336	531	637	29	495	0	32	681	48	277	182	351	660	0.295904	breast
1679	chr1	143398220	143401768	TCONS_l2_00000563	195	13	0	312	259	559	0	409	475	336	531	637	29	495	0	32	681	48	277	182	351	660	0.295904	breast
1679	chr1	143424332	143467651	TCONS_l2_00002643	71	62	0	327	139	331	0	34	210	295	107	129	135	128	0	60	232	0	0	137	296	357	0.359775	heart
1679	chr1	143425856	143465417	TCONS_l2_00001500	71	62	0	327	139	331	0	34	210	295	107	129	135	128	0	60	232	0	0	137	296	357	0.359775	heart
1679	chr1	143429871	143467644	TCONS_l2_00002644	71	62	0	327	139	331	0	34	210	295	107	129	135	128	0	60	232	0	0	137	296	357	0.359775	heart
1679	chr1	143464644	143467613	TCONS_l2_00002645	71	62	0	327	139	331	0	34	210	295	107	129	135	128	0	60	232	0	0	137	296	357	0.359775	heart
1679	chr1	143465379	143467604	TCONS_l2_00002646	71	62	0	327	139	331	0	34	210	295	107	129	135	128	0	60	232	0	0	137	296	357	0.359775	heart
1679	chr1	143498343	143517299	TCONS_00000295	0	0	0	0	0	0	0	0	0	0	0	0	0	0	0	0	0	0	0	0	0	0	NA	adipose
1680	chr1	143527404	143533272	TCONS_00000633	0	0	0	0	0	0	0	0	0	0	0	0	0	0	0	0	0	0	0	0	0	0	NA	adipose
1680	chr1	143527884	143529223	TCONS_00000634	0	0	0	0	0	0	0	0	0	0	0	0	0	0	0	0	0	0	0	0	0	0	NA	adipose
1681	chr1	143699872	143720401	TCONS_l2_00002175	172	261	96	112	252	180	46	158	90	169	286	138	108	185	184	161	147	90	100	113	97	91	0.138008	LymphNode
1681	chr1	143699872	143713999	TCONS_l2_00002174	172	261	96	112	252	180	46	158	90	169	286	138	108	185	184	161	147	90	100	113	97	91	0.138008	LymphNode
1681	chr1	143717588	143744587	TCONS_l2_00002651	601	955	880	455	501	661	354	848	538	560	993	860	567	721	442	712	656	409	605	705	753	413	0.0714351	LymphNode
1681	chr1	143718512	143744587	TCONS_l2_00002652	601	955	880	455	501	661	354	848	538	560	993	860	567	721	442	712	656	409	605	705	753	413	0.0714351	LymphNode
1681	chr1	143719238	143744587	TCONS_l2_00002653	601	955	880	455	501	661	354	848	538	560	993	860	567	721	442	712	656	409	605	705	753	413	0.0714351	LymphNode
1681	chr1	143719662	143721171	TCONS_l2_00002654	601	955	880	455	501	661	354	848	538	560	993	860	567	721	442	712	656	409	605	705	753	413	0.0714351	LymphNode
1681	chr1	143719892	143744935	TCONS_l2_00001501	601	955	880	455	501	661	354	848	538	560	993	860	567	721	442	712	656	409	605	705	753	413	0.0714351	LymphNode
1681	chr1	143743239	143744355	TCONS_l2_00002655	601	955	880	455	501	661	354	848	538	560	993	860	567	721	442	712	656	409	605	705	753	413	0.0714351	LymphNode
1681	chr1	143744077	143744544	TCONS_l2_00001502	601	955	880	455	501	661	354	848	538	560	993	860	567	721	442	712	656	409	605	705	753	413	0.0714351	LymphNode
1702	chr1	146473498	146475178	TCONS_00000636	46	111	0	0	249	260	415	236	0	237	176	60	189	159	0	206	85	299	139	283	274	393	0.306098	skeletalMuscle
1702	chr1	146473734	146474743	TCONS_00000637	46	111	0	0	249	260	415	236	0	237	176	60	189	159	0	206	85	299	139	283	274	393	0.306098	skeletalMuscle
1703	chr1	146565934	146582596	TCONS_l2_00001503	0	0	0	0	7	13	0	2	89	0	0	5	755	10	0	0	3	0	0	0	0	0	0.885818	Liver
1703	chr1	146644349	146646784	TCONS_00000054	266	207	488	384	578	629	227	514	301	624	142	298	373	501	282	789	496	380	618	510	426	587	0.105006	Brain
1703	chr1	146644429	146645134	TCONS_00001662	52	10	413	351	182	314	25	133	412	153	40	201	27	271	315	4	51	261	182	4	8	6	0.302871	brain_R
1703	chr1	146644892	146648626	TCONS_00002153	266	207	488	384	578	629	227	514	301	624	142	298	373	501	282	789	496	380	618	510	426	587	0.105006	Brain
1706	chr1	146986157	146989699	TCONS_l2_00002658	0	0	0	631	707	44	0	0	108	0	0	0	0	0	0	0	0	0	0	0	0	24	0.868184	Testes
1707	chr1	147169913	147171461	TCONS_00000296	0	0	0	0	0	0	0	0	0	0	0	0	0	0	0	0	0	0	0	0	0	0	NA	adipose
1708	chr1	147209595	147210939	TCONS_00001668	0	0	0	0	0	0	0	0	0	0	0	0	0	0	0	0	0	0	0	0	0	337	1	heart
1708	chr1	147249688	147267415	TCONS_00001139	0	0	0	0	31	0	0	0	0	0	0	0	0	0	0	0	0	0	0	515	0	0	0.973578	kidney
1708	chr1	147249699	147261065	TCONS_00000297	0	0	0	0	31	0	0	0	0	0	0	0	0	0	0	0	0	0	0	515	0	0	0.973578	kidney
1708	chr1	147281914	147283468	TCONS_00001669	0	0	0	0	0	0	0	0	0	0	0	0	0	0	0	0	0	0	0	77	0	201	0.960917	heart
1710	chr1	147494089	147498172	TCONS_00000298	0	0	0	248	242	0	0	0	0	74	125	0	0	66	0	0	0	0	0	104	0	97	0.757562	Testes_R
1710	chr1	147496675	147498172	TCONS_00000299	0	0	0	248	242	0	0	0	0	74	125	0	0	66	0	0	0	0	0	104	0	97	0.757562	Testes_R
1710	chr1	147554487	147564821	TCONS_l2_00000569	48	27	173	0	134	477	988	52	187	20	209	146	78	71	0	153	150	128	147	163	38	1000	0.377848	heart
1710	chr1	147554487	147564821	TCONS_l2_00000568	48	27	173	0	134	477	988	52	187	20	209	146	78	71	0	153	150	128	147	163	38	1000	0.377848	heart
1710	chr1	147554563	147561698	TCONS_l2_00000570	48	27	173	0	134	477	988	52	187	20	209	146	78	71	0	153	150	128	147	163	38	1000	0.377848	heart
1710	chr1	147555398	147564383	TCONS_l2_00000571	48	27	173	0	134	477	988	52	187	20	209	146	78	71	0	153	150	128	147	163	38	1000	0.377848	heart
1716	chr1	148352315	148354746	TCONS_00001140	54	58	0	114	55	121	79	29	72	95	93	8	39	221	291	76	51	131	284	100	49	51	0.283309	hLF_r2
1718	chr1	148556022	148557204	TCONS_00002155	621	432	366	647	574	749	227	517	853	606	660	608	467	724	1000	519	493	821	811	383	505	358	0.0883653	hLF_r2
1718	chr1	148556022	148557204	TCONS_00002154	621	432	366	647	574	749	227	517	853	606	660	608	467	724	1000	519	493	821	811	383	505	358	0.0883653	hLF_r2
1718	chr1	148556479	148558168	TCONS_00001141	621	432	366	647	574	749	227	517	853	606	660	608	467	724	1000	519	493	821	811	383	505	358	0.0883653	hLF_r2
1720	chr1	148852392	148853717	TCONS_00000300	0	0	0	0	0	0	0	0	0	0	0	0	0	0	0	0	0	0	0	0	0	0	NA	adipose
1720	chr1	148882244	148890225	TCONS_l2_00000577	10	60	0	183	220	8	0	22	0	28	21	25	0	0	0	27	0	0	0	0	0	24	0.706038	Testes
1721	chr1	148928061	148950992	TCONS_l2_00000578	581	675	568	561	478	590	126	491	1000	530	431	321	82	677	791	484	625	874	1000	769	642	444	0.101198	Placenta_R
1721	chr1	148928316	148953031	TCONS_l2_00000580	581	675	568	561	478	590	126	491	1000	530	431	321	82	677	791	484	625	874	1000	769	642	444	0.101198	Placenta_R
1721	chr1	148928316	148953031	TCONS_l2_00000579	581	675	568	561	478	590	126	491	1000	530	431	321	82	677	791	484	625	874	1000	769	642	444	0.101198	Placenta_R
1721	chr1	148928322	148951581	TCONS_l2_00000581	581	675	568	561	478	590	126	491	1000	530	431	321	82	677	791	484	625	874	1000	769	642	444	0.101198	Placenta_R
1721	chr1	148930404	148953054	TCONS_l2_00002185	581	675	568	561	478	590	126	491	1000	530	431	321	82	677	791	484	625	874	1000	769	642	444	0.101198	Placenta_R
1721	chr1	148931167	148953031	TCONS_l2_00000582	581	675	568	561	478	590	126	491	1000	530	431	321	82	677	791	484	625	874	1000	769	642	444	0.101198	Placenta_R
1721	chr1	148932630	148951577	TCONS_l2_00000583	581	675	568	561	478	590	126	491	1000	530	431	321	82	677	791	484	625	874	1000	769	642	444	0.101198	Placenta_R
1721	chr1	148932784	148933579	TCONS_l2_00002186	581	675	568	561	478	590	126	491	1000	530	431	321	82	677	791	484	625	874	1000	769	642	444	0.101198	Placenta_R
1721	chr1	148933290	148951501	TCONS_00002468	560	281	692	666	613	727	276	635	1000	629	557	276	0	705	1000	514	711	1000	1000	878	751	415	0.117549	Placenta_R
1722	chr1	149042010	149045703	TCONS_l2_00000584	0	0	0	0	0	267	705	0	0	0	0	0	0	0	0	0	0	0	0	0	0	517	0.914041	skeletalMuscle
1722	chr1	149065283	149067535	TCONS_l2_00000585	0	0	0	0	0	105	154	166	0	0	329	180	252	127	0	0	256	0	0	175	0	969	0.67507	heart
1722	chr1	149065395	149067756	TCONS_l2_00000586	0	0	0	0	0	105	154	166	0	0	329	180	252	127	0	0	256	0	0	175	0	969	0.67507	heart
1723	chr1	149186302	149187373	TCONS_00000301	0	0	0	0	0	0	0	0	0	0	0	0	0	0	0	0	0	0	0	0	0	0	NA	adipose
1723	chr1	149230538	149231759	TCONS_00001142	153	190	225	0	178	18	0	145	0	104	140	4	631	124	0	180	16	0	0	120	6	0	0.559621	Liver
1723	chr1	149230715	149232553	TCONS_00000055	153	190	225	0	178	18	0	145	0	104	140	4	631	124	0	180	16	0	0	120	6	0	0.559621	Liver
1723	chr1	149230786	149231757	TCONS_00002156	153	190	225	0	178	18	0	145	0	104	140	4	631	124	0	180	16	0	0	120	6	0	0.559621	Liver
1723	chr1	149238887	149250563	TCONS_l2_00000590	317	388	158	331	459	310	114	289	315	451	878	238	234	476	397	319	249	334	219	334	225	314	0.161742	LymphNode
1723	chr1	149239550	149245285	TCONS_l2_00002188	317	388	158	331	459	310	114	289	315	451	878	238	234	476	397	319	249	334	219	334	225	314	0.161742	LymphNode
1723	chr1	149239615	149255889	TCONS_l2_00000591	317	388	158	331	459	310	114	289	315	451	878	238	234	476	397	319	249	334	219	334	225	314	0.161742	LymphNode
1723	chr1	149239865	149265510	TCONS_l2_00002189	317	388	158	331	459	310	114	289	315	451	878	238	234	476	397	319	249	334	219	334	225	314	0.161742	LymphNode
1723	chr1	149239867	149255822	TCONS_l2_00002190	317	388	158	331	459	310	114	289	315	451	878	238	234	476	397	319	249	334	219	334	225	314	0.161742	LymphNode
1723	chr1	149242294	149245215	TCONS_l2_00002191	317	388	158	331	459	310	114	289	315	451	878	238	234	476	397	319	249	334	219	334	225	314	0.161742	LymphNode
1723	chr1	149245049	149245801	TCONS_l2_00002192	317	388	158	331	459	310	114	289	315	451	878	238	234	476	397	319	249	334	219	334	225	314	0.161742	LymphNode
1723	chr1	149250539	149251326	TCONS_l2_00002193	317	388	158	331	459	310	114	289	315	451	878	238	234	476	397	319	249	334	219	334	225	314	0.161742	LymphNode
1723	chr1	149251110	149252083	TCONS_l2_00000592	317	388	158	331	459	310	114	289	315	451	878	238	234	476	397	319	249	334	219	334	225	314	0.161742	LymphNode
1724	chr1	149369293	149378365	TCONS_l2_00002197	178	651	185	280	324	304	52	391	681	430	438	380	172	483	0	757	254	0	0	396	21	345	0.27901	Brain
1724	chr1	149369293	149378295	TCONS_l2_00002195	178	651	185	280	324	304	52	391	681	430	438	380	172	483	0	757	254	0	0	396	21	345	0.27901	Brain
1724	chr1	149369293	149370314	TCONS_l2_00002194	178	651	185	280	324	304	52	391	681	430	438	380	172	483	0	757	254	0	0	396	21	345	0.27901	Brain
1724	chr1	149369308	149379201	TCONS_l2_00000595	178	651	185	280	324	304	52	391	681	430	438	380	172	483	0	757	254	0	0	396	21	345	0.27901	Brain
1724	chr1	149369359	149375183	TCONS_l2_00000596	178	651	185	280	324	304	52	391	681	430	438	380	172	483	0	757	254	0	0	396	21	345	0.27901	Brain
1724	chr1	149370546	149375252	TCONS_l2_00002198	178	651	185	280	324	304	52	391	681	430	438	380	172	483	0	757	254	0	0	396	21	345	0.27901	Brain
1724	chr1	149380675	149400614	TCONS_l2_00001517	98	98	200	457	134	168	32	131	194	491	128	93	0	215	686	125	45	489	94	42	44	60	0.297438	hLF_r2
1726	chr1	149590751	149591762	TCONS_00000639	36	73	295	102	74	254	687	0	207	59	0	38	18	66	0	213	79	0	0	69	27	907	0.495191	heart
1726	chr1	149591178	149592306	TCONS_00000305	11	66	110	0	35	102	348	68	99	3	178	20	13	52	0	156	33	0	0	32	100	406	0.467183	heart
1726	chr1	149615885	149616643	TCONS_00002158	312	1000	872	0	380	546	52	908	496	535	946	776	912	648	0	631	397	0	351	584	710	376	0.227956	whitebloodcell
1726	chr1	149615885	149616643	TCONS_00002157	312	1000	872	0	380	546	52	908	496	535	946	776	912	648	0	631	397	0	351	584	710	376	0.227956	whitebloodcell
1726	chr1	149616220	149616885	TCONS_00001143	312	1000	872	0	380	546	52	908	496	535	946	776	912	648	0	631	397	0	351	584	710	376	0.227956	whitebloodcell
1726	chr1	149627006	149632691	TCONS_l2_00002204	271	315	81	192	277	377	38	334	194	478	387	190	200	384	250	257	395	166	130	309	202	122	0.130216	Ovary
1726	chr1	149627308	149651107	TCONS_l2_00002206	271	315	81	192	277	377	38	334	194	478	387	190	200	384	250	257	395	166	130	309	202	122	0.130216	Ovary
1726	chr1	149627308	149641425	TCONS_l2_00002205	271	315	81	192	277	377	38	334	194	478	387	190	200	384	250	257	395	166	130	309	202	122	0.130216	Ovary
1726	chr1	149636143	149636930	TCONS_l2_00002207	271	315	81	192	277	377	38	334	194	478	387	190	200	384	250	257	395	166	130	309	202	122	0.130216	Ovary
1726	chr1	149640883	149666092	TCONS_l2_00000598	271	315	81	192	277	377	38	334	194	478	387	190	200	384	250	257	395	166	130	309	202	122	0.130216	Ovary
1726	chr1	149672996	149677287	TCONS_l2_00002208	292	581	446	71	159	377	38	487	294	400	685	390	0	461	173	415	287	101	85	302	345	56	0.208082	LymphNode
1726	chr1	149674578	149677264	TCONS_l2_00000599	292	581	446	71	159	377	38	487	294	400	685	390	0	461	173	415	287	101	85	302	345	56	0.208082	LymphNode
1727	chr1	149691431	149698605	TCONS_l2_00002663	85	0	0	531	469	59	0	0	0	0	96	366	0	316	0	50	0	0	0	18	0	0	0.713096	Testes_R
1727	chr1	149691690	149698538	TCONS_l2_00001518	85	0	0	531	469	59	0	0	0	0	96	366	0	316	0	50	0	0	0	18	0	0	0.713096	Testes_R
1727	chr1	149694162	149720868	TCONS_l2_00001519	85	0	0	531	469	59	0	0	0	0	96	366	0	316	0	50	0	0	0	18	0	0	0.713096	Testes_R
1727	chr1	149698475	149719395	TCONS_l2_00001520	85	0	0	531	469	59	0	0	0	0	96	366	0	316	0	50	0	0	0	18	0	0	0.713096	Testes_R
1727	chr1	149718732	149719190	TCONS_l2_00001521	85	0	0	531	469	59	0	0	0	0	96	366	0	316	0	50	0	0	0	18	0	0	0.713096	Testes_R
1729	chr1	149993002	149998813	TCONS_00001675	0	0	0	0	0	0	0	229	0	0	0	0	0	154	0	0	0	0	0	194	0	226	0.862159	Prostate
1730	chr1	150134878	150153235	TCONS_00002161	0	493	0	0	493	0	0	187	0	0	0	0	0	0	0	0	0	0	0	0	0	0	0.912179	whitebloodcell
1730	chr1	150134878	150152459	TCONS_00002160	0	493	0	0	493	0	0	187	0	0	0	0	0	0	0	0	0	0	0	0	0	0	0.912179	whitebloodcell
1733	chr1	150504636	150509813	TCONS_00001146	128	90	332	0	164	170	93	227	0	204	108	59	107	106	0	439	183	184	144	161	213	216	0.295051	Brain
1733	chr1	150505132	150509639	TCONS_00002162	128	90	332	0	164	170	93	227	0	204	108	59	107	106	0	439	183	184	144	161	213	216	0.295051	Brain
1733	chr1	150507527	150508415	TCONS_00001678	0	0	0	0	0	0	0	0	0	0	0	0	0	0	0	0	205	0	0	0	0	0	1	breast
1733	chr1	150583858	150587960	TCONS_00000640	478	260	633	348	523	536	259	413	468	661	533	459	95	582	268	734	566	289	380	455	494	292	0.0928943	Brain
1735	chr1	150853704	150859519	TCONS_l2_00001532	0	0	0	0	213	35	0	0	0	229	0	105	0	0	0	0	116	0	0	0	82	0	0.800403	Ovary
1737	chr1	151120884	151123810	TCONS_00001679	55	0	140	292	278	74	0	37	0	144	135	69	40	118	0	112	191	0	176	198	167	0	0.406714	Testes_R
1749	chr1	152616700	152621742	TCONS_l2_00001539	0	0	0	0	193	0	0	0	0	0	0	0	0	0	0	0	0	0	0	0	0	0	1	Testes
1749	chr1	152627952	152629280	TCONS_00000313	0	0	0	0	0	0	0	0	0	0	0	0	0	0	0	0	0	0	0	0	0	0	NA	adipose
1751	chr1	152902515	152921686	TCONS_00000641	0	0	0	0	26	0	0	0	0	0	0	0	0	0	0	0	0	0	0	0	0	0	1	Testes
1753	chr1	153146993	153164152	TCONS_00000314	0	0	0	0	0	0	0	0	0	0	0	0	0	0	0	0	0	0	0	0	0	0	NA	adipose
1763	chr1	154442112	154445591	TCONS_00002485	574	0	0	485	511	426	256	383	272	363	514	470	222	642	0	259	569	0	0	295	403	333	0.299962	adrenal
1765	chr1	154671124	154675050	TCONS_00002486	59	0	425	0	192	412	730	443	0	421	436	135	79	274	0	816	151	0	0	408	571	244	0.403135	Brain
1772	chr1	155596546	155618335	TCONS_l2_00002667	271	862	0	197	341	69	0	219	518	44	632	514	53	274	290	279	751	185	234	46	468	65	0.284796	whitebloodcell
1772	chr1	155604580	155618312	TCONS_l2_00001553	271	862	0	197	341	69	0	219	518	44	632	514	53	274	290	279	751	185	234	46	468	65	0.284796	whitebloodcell
1774	chr1	155961180	155971578	TCONS_00000316	0	0	0	501	224	0	0	0	0	0	0	0	0	202	0	0	0	0	0	0	0	0	0.91784	Testes_R
1774	chr1	155966113	155972355	TCONS_00000643	0	0	0	0	0	142	0	0	0	127	0	370	0	0	0	0	0	0	0	0	0	0	0.921001	Lung
1777	chr1	156358017	156365401	TCONS_00000317	0	0	0	0	0	0	0	0	0	0	0	0	0	0	0	85	0	0	0	0	0	0	1	Brain
1778	chr1	156416203	156426258	TCONS_l2_00002668	0	0	0	0	372	0	0	340	0	0	0	0	0	0	0	0	0	0	0	0	358	0	0.905791	Testes
1778	chr1	156416207	156426368	TCONS_l2_00001557	0	0	0	0	372	0	0	340	0	0	0	0	0	0	0	0	0	0	0	0	358	0	0.905791	Testes
1778	chr1	156422688	156426369	TCONS_l2_00002669	0	0	0	0	372	0	0	340	0	0	0	0	0	0	0	0	0	0	0	0	358	0	0.905791	Testes
1778	chr1	156425476	156426314	TCONS_l2_00001558	0	0	0	0	372	0	0	340	0	0	0	0	0	0	0	0	0	0	0	0	358	0	0.905791	Testes
1778	chr1	156471575	156478185	TCONS_00001690	0	0	0	0	0	160	374	0	0	0	0	0	0	0	0	0	0	0	0	0	0	0	0.959174	skeletalMuscle
1778	chr1	156481486	156483108	TCONS_00001172	0	0	0	0	51	361	352	0	0	0	0	0	0	0	0	54	0	0	0	0	106	78	0.815176	Thyroid
1778	chr1	156481505	156481844	TCONS_00002182	0	0	0	0	51	361	352	0	0	0	0	0	0	0	0	54	0	0	0	0	106	78	0.815176	Thyroid
1779	chr1	156584262	156587138	TCONS_00001691	0	0	334	0	241	49	173	215	0	113	0	0	0	124	0	506	0	0	0	239	78	0	0.654706	Brain
1780	chr1	156657488	156661789	TCONS_00000646	0	0	0	0	11	0	0	0	0	0	0	0	0	0	0	0	0	0	0	0	0	0	1	Testes
1780	chr1	156681158	156682982	TCONS_00002495	181	0	0	0	195	196	76	46	0	141	111	0	0	407	0	395	121	0	114	230	0	142	0.528114	adrenal
1780	chr1	156682003	156682966	TCONS_00000647	181	0	0	0	195	196	76	46	0	141	111	0	0	407	0	395	121	0	114	230	0	142	0.528114	adrenal
1782	chr1	157019845	157021546	TCONS_00001692	0	0	0	0	381	0	0	0	0	0	0	0	0	0	0	0	0	0	0	0	0	0	1	Testes
1784	chr1	157202020	157206926	TCONS_00000648	0	0	0	0	0	0	0	0	0	0	0	0	0	0	0	0	0	0	0	0	0	0	NA	adipose
1784	chr1	157256917	157257785	TCONS_00001693	0	0	0	0	0	224	0	0	0	0	0	0	0	0	0	0	0	0	0	238	0	0	0.952906	kidney
1787	chr1	157606099	157609826	TCONS_l2_00001567	0	0	0	0	0	0	0	0	0	0	376	0	0	277	0	0	0	0	0	0	0	0	0.954826	LymphNode
1789	chr1	157895763	157918861	TCONS_l2_00002224	0	0	0	0	0	0	0	0	0	0	0	0	0	0	0	0	0	0	0	0	0	0	NA	adipose
1789	chr1	157899320	157912986	TCONS_l2_00002225	0	0	0	0	0	0	0	0	0	0	0	0	0	0	0	0	0	0	0	0	0	0	NA	adipose
1791	chr1	158096903	158098261	TCONS_00001694	0	0	0	683	432	0	0	0	0	0	0	0	0	0	0	0	0	0	0	0	0	0	0.955716	Testes_R
1791	chr1	158096903	158097410	TCONS_00002497	0	0	0	683	432	0	0	0	0	0	0	0	0	0	0	0	0	0	0	0	0	0	0.955716	Testes_R
1791	chr1	158099403	158110407	TCONS_00001695	315	0	0	429	588	0	0	0	0	0	68	0	0	0	0	0	0	0	0	0	0	160	0.842213	Testes
1791	chr1	158101833	158110430	TCONS_00000021	315	0	0	429	588	0	0	0	0	0	68	0	0	0	0	0	0	0	0	0	0	160	0.842213	Testes
1791	chr1	158101833	158110420	TCONS_00000649	315	0	0	429	588	0	0	0	0	0	68	0	0	0	0	0	0	0	0	0	0	160	0.842213	Testes
1791	chr1	158101837	158110443	TCONS_00001697	315	0	0	429	588	0	0	0	0	0	68	0	0	0	0	0	0	0	0	0	0	160	0.842213	Testes
1791	chr1	158101837	158110443	TCONS_00001696	315	0	0	429	588	0	0	0	0	0	68	0	0	0	0	0	0	0	0	0	0	160	0.842213	Testes
1791	chr1	158119643	158122023	TCONS_00001175	0	0	0	0	233	0	0	0	0	0	0	0	0	0	0	0	0	0	0	0	0	0	1	Testes
1791	chr1	158130280	158132748	TCONS_00001176	0	0	0	0	297	0	0	0	0	0	0	0	0	0	0	0	0	0	0	0	0	0	1	Testes
1791	chr1	158164425	158173692	TCONS_l2_00001572	18	34	0	465	139	16	0	12	0	26	73	0	12	31	0	0	35	0	55	15	21	12	0.639554	Testes_R
1801	chr1	159436110	159453166	TCONS_00000319	0	0	0	0	0	0	0	0	0	0	0	0	0	0	0	0	0	0	0	0	0	0	NA	adipose
1803	chr1	159746249	159748375	TCONS_00002502	442	0	0	0	228	98	359	272	0	160	489	288	0	105	0	101	243	0	0	0	529	131	0.512424	colon
1803	chr1	159746263	159749163	TCONS_00001701	442	0	0	0	228	98	359	272	0	160	489	288	0	105	0	101	243	0	0	0	529	131	0.512424	colon
1803	chr1	159746263	159749163	TCONS_00001700	442	0	0	0	228	98	359	272	0	160	489	288	0	105	0	101	243	0	0	0	529	131	0.512424	colon
1803	chr1	159746280	159748577	TCONS_00001702	442	0	0	0	228	98	359	272	0	160	489	288	0	105	0	101	243	0	0	0	529	131	0.512424	colon
1803	chr1	159748207	159749138	TCONS_00001703	442	0	0	0	228	98	359	272	0	160	489	288	0	105	0	101	243	0	0	0	529	131	0.512424	colon
1805	chr1	159930876	159950196	TCONS_l2_00000659	437	105	0	142	580	195	119	512	237	566	267	336	0	157	0	0	678	947	136	0	770	155	0.37611	foreskin
1805	chr1	159931007	159946902	TCONS_l2_00002227	437	105	0	142	580	195	119	512	237	566	267	336	0	157	0	0	678	947	136	0	770	155	0.37611	foreskin
1805	chr1	159931044	159949261	TCONS_l2_00000660	437	105	0	142	580	195	119	512	237	566	267	336	0	157	0	0	678	947	136	0	770	155	0.37611	foreskin
1805	chr1	159968941	159987494	TCONS_00001704	0	0	605	0	109	0	0	0	0	0	0	0	0	0	0	630	0	0	0	121	0	0	0.88248	Brain
1812	chr1	160864696	160866290	TCONS_l2_00000663	966	1000	923	817	1000	1000	762	1000	1000	1000	903	1000	766	886	1000	1000	940	946	1000	1000	1000	863	0.00924666	whitebloodcell
1812	chr1	160901528	160904170	TCONS_00000651	0	0	0	0	0	0	0	0	0	0	0	90	0	0	0	0	0	0	0	0	0	0	1	Lung
1815	chr1	161259150	161262269	TCONS_00001705	0	0	0	285	204	48	0	97	0	182	154	0	0	214	0	126	219	0	0	73	134	0	0.588548	Testes_R
1815	chr1	161265663	161266179	TCONS_00001179	0	0	0	0	178	0	0	0	0	124	0	183	0	174	0	0	0	0	0	0	0	0	0.861383	Lung
1815	chr1	161337811	161341754	TCONS_00000324	606	406	827	472	648	759	829	591	199	782	545	377	572	616	177	1000	824	378	326	793	716	893	0.0891034	Brain
1816	chr1	161389332	161390169	TCONS_00001706	0	0	0	0	276	0	0	0	0	0	0	0	0	219	0	0	0	0	0	0	0	0	0.954332	Testes
1816	chr1	161401997	161410779	TCONS_l2_00001586	182	269	185	612	483	109	142	308	0	259	303	284	38	411	0	210	101	0	0	85	153	140	0.342333	Testes_R
1817	chr1	161526079	161526868	TCONS_00000652	0	0	0	0	0	0	0	0	0	0	0	0	0	0	0	0	0	0	0	0	0	0	NA	adipose
1817	chr1	161607437	161608218	TCONS_00000653	0	0	0	0	0	0	0	0	0	0	0	0	0	0	0	0	0	0	0	0	0	0	NA	adipose
1818	chr1	161732645	161736000	TCONS_00000655	0	65	0	0	329	286	157	93	0	71	233	177	0	0	0	72	0	0	0	0	97	0	0.644902	Testes
1818	chr1	161735114	161735766	TCONS_00000656	0	65	0	0	329	286	157	93	0	71	233	177	0	0	0	72	0	0	0	0	97	0	0.644902	Testes
1821	chr1	162004994	162009289	TCONS_00001180	0	0	0	0	300	0	0	0	0	0	0	0	0	0	0	0	0	0	0	0	0	0	1	Testes
1821	chr1	162008805	162009357	TCONS_00000325	0	0	0	0	300	0	0	0	0	0	0	0	0	0	0	0	0	0	0	0	0	0	1	Testes
1825	chr1	162530262	162531146	TCONS_00001707	0	0	0	542	483	0	0	0	0	0	0	0	0	0	0	0	0	0	0	0	0	0	0.953251	Testes_R
1830	chr1	163229639	163230449	TCONS_00000327	0	0	0	0	0	0	0	0	0	0	0	0	0	0	0	0	0	0	0	0	0	0	NA	adipose
1831	chr1	163393105	163394820	TCONS_00001181	0	0	0	370	299	0	0	0	0	0	0	0	0	0	0	0	0	0	0	0	0	0	0.954091	Testes_R
1840	chr1	164513990	164515524	TCONS_00001709	0	0	0	0	246	0	0	0	0	0	0	0	0	0	0	0	0	0	0	0	0	0	1	Testes
1842	chr1	164879221	164881715	TCONS_00001710	0	0	0	0	0	0	0	0	0	0	0	0	0	0	0	0	0	0	0	0	0	504	1	heart
1853	chr1	166304120	166304999	TCONS_00000328	0	0	0	0	0	0	0	0	0	0	0	0	0	0	0	209	0	0	0	0	0	135	0.95625	Brain
1853	chr1	166304660	166308626	TCONS_00001187	0	0	0	0	0	0	0	0	0	0	0	0	0	0	0	209	0	0	0	0	0	135	0.95625	Brain
1854	chr1	166356963	166421869	TCONS_00000665	0	0	0	0	0	0	0	0	0	0	0	0	0	0	0	0	0	0	0	0	0	0	NA	adipose
1855	chr1	166542929	166543981	TCONS_l2_00000673	0	0	0	0	0	0	0	246	0	0	0	0	0	0	0	0	0	0	0	0	0	0	1	Prostate
1858	chr1	166864947	166877317	TCONS_00000666	0	0	466	0	250	0	0	0	0	0	0	0	0	0	0	328	0	0	0	232	0	0	0.870054	brain_R
1860	chr1	167145153	167165026	TCONS_00000667	0	0	0	0	0	0	0	0	0	0	0	0	0	0	0	0	0	0	0	0	0	0	NA	adipose
1860	chr1	167145310	167164717	TCONS_00000668	0	0	0	0	0	0	0	0	0	0	0	0	0	0	0	0	0	0	0	0	0	0	NA	adipose
1860	chr1	167145457	167164985	TCONS_00000669	0	0	0	0	0	0	0	0	0	0	0	0	0	0	0	0	0	0	0	0	0	0	NA	adipose
1860	chr1	167145583	167165029	TCONS_00000670	0	0	0	0	0	0	0	0	0	0	0	0	0	0	0	0	0	0	0	0	0	0	NA	adipose
1862	chr1	167498602	167502878	TCONS_00001714	183	44	0	0	190	162	258	266	0	279	333	251	91	170	0	66	219	0	0	256	349	160	0.370985	colon
1868	chr1	168286743	168288713	TCONS_00001189	0	0	0	0	283	0	0	0	0	0	0	0	0	0	0	0	0	0	0	0	0	0	1	Testes
1869	chr1	168370066	168391894	TCONS_00000671	0	0	0	147	35	0	0	0	129	0	0	0	55	0	0	0	0	0	0	56	0	0	0.842584	Testes_R
1869	chr1	168370720	168376512	TCONS_00000672	0	0	0	147	35	0	0	0	129	0	0	0	55	0	0	0	0	0	0	56	0	0	0.842584	Testes_R
1870	chr1	168433451	168464882	TCONS_00000673	0	0	0	0	0	0	0	0	0	0	0	0	104	0	0	0	0	0	0	0	0	0	1	Liver
1872	chr1	168732602	168743728	TCONS_00000674	0	0	0	0	0	0	0	0	0	0	0	0	0	0	0	178	0	0	0	277	0	0	0.956106	kidney
1872	chr1	168756178	168762120	TCONS_00000008	0	0	0	0	0	51	0	0	0	0	0	0	0	0	0	0	0	0	0	322	0	0	0.967434	kidney
1872	chr1	168756186	168758111	TCONS_00001190	0	0	0	0	0	51	0	0	0	0	0	0	0	0	0	0	0	0	0	322	0	0	0.967434	kidney
1873	chr1	168893335	168908348	TCONS_l2_00000681	121	260	0	567	425	158	314	270	0	184	321	183	76	61	0	0	55	0	104	52	97	92	0.404627	Testes_R
1874	chr1	169073361	169074145	TCONS_00000330	0	0	0	0	0	0	0	0	0	0	0	0	0	0	0	0	0	0	0	919	0	0	1	kidney
1883	chr1	170240546	170253349	TCONS_00000023	88	0	0	183	369	0	0	0	0	0	0	0	0	0	0	0	0	0	0	0	0	0	0.921861	Testes
1883	chr1	170240732	170242964	TCONS_00002510	88	0	0	183	369	0	0	0	0	0	0	0	0	0	0	0	0	0	0	0	0	0	0.921861	Testes
1883	chr1	170240743	170248073	TCONS_00000676	88	0	0	183	369	0	0	0	0	0	0	0	0	0	0	0	0	0	0	0	0	0	0.921861	Testes
1883	chr1	170240907	170253349	TCONS_00000677	88	0	0	183	369	0	0	0	0	0	0	0	0	0	0	0	0	0	0	0	0	0	0.921861	Testes
1886	chr1	170567994	170616480	TCONS_00000332	0	0	0	0	0	0	0	0	0	0	0	34	0	0	0	0	0	0	0	0	0	0	1	Lung
1894	chr1	171584010	171593241	TCONS_00001200	0	0	0	496	201	0	0	0	0	0	0	0	0	0	0	0	0	0	0	0	0	0	0.959286	Testes_R
1894	chr1	171591382	171595732	TCONS_00000333	0	0	0	496	201	0	0	0	0	0	0	0	0	0	0	0	0	0	0	0	0	0	0.959286	Testes_R
1894	chr1	171652533	171653191	TCONS_l2_00001619	710	728	0	0	569	743	527	692	0	858	609	603	436	694	0	355	632	0	500	400	735	491	0.283133	Ovary
1905	chr1	173143438	173144642	TCONS_00000683	0	0	0	0	0	0	0	0	0	0	129	0	0	0	0	119	0	0	0	0	0	0	0.953164	LymphNode
1908	chr1	173428874	173430356	TCONS_l2_00001626	269	464	567	679	406	367	0	521	459	323	528	492	309	530	172	482	394	494	644	326	279	263	0.126495	Testes_R
1908	chr1	173431573	173446295	TCONS_l2_00001627	269	464	567	679	406	367	0	521	459	323	528	492	309	530	172	482	394	494	644	326	279	263	0.126495	Testes_R
1911	chr1	173831289	173833079	TCONS_00000336	420	234	352	0	249	428	197	362	299	446	405	279	220	367	358	317	383	243	469	469	361	404	0.101991	hLF_r1
1912	chr1	173978404	173985344	TCONS_00000685	0	0	0	0	0	0	0	0	0	0	0	0	0	0	0	0	194	0	204	0	0	0	0.952828	hLF_r1
1912	chr1	173991646	173992123	TCONS_00000337	0	0	0	766	523	0	0	0	0	0	0	0	0	0	0	0	0	0	0	0	0	0	0.955112	Testes_R
1919	chr1	174966628	174968522	TCONS_00002518	0	0	0	663	422	206	111	0	0	54	0	181	0	135	0	71	156	0	0	107	0	62	0.645468	Testes_R
1921	chr1	175172363	175173985	TCONS_00000690	0	0	0	0	0	0	0	0	0	0	0	0	0	0	0	0	0	0	0	0	0	0	NA	adipose
1926	chr1	175846478	175849604	TCONS_00000338	0	0	0	0	0	0	0	0	0	0	0	0	0	0	0	0	0	0	0	0	0	0	NA	adipose
1926	chr1	175873897	175889649	TCONS_00000691	0	147	0	0	0	0	143	133	0	85	0	101	0	206	0	168	0	0	298	0	0	0	0.71258	hLF_r1
1929	chr1	176176783	176198466	TCONS_00000339	0	0	0	0	186	238	0	168	0	76	204	0	0	85	0	326	0	0	0	0	0	164	0.711614	Brain
1929	chr1	176187686	176198485	TCONS_00001205	0	0	0	0	186	238	0	168	0	76	204	0	0	85	0	326	0	0	0	0	0	164	0.711614	Brain
1937	chr1	177320720	177339442	TCONS_l2_00000700	119	0	0	0	0	0	0	0	0	0	0	0	0	263	0	0	193	0	0	0	0	0	0.914127	adrenal
1937	chr1	177320721	177335408	TCONS_l2_00002247	119	0	0	0	0	0	0	0	0	0	0	0	0	263	0	0	193	0	0	0	0	0	0.914127	adrenal
1937	chr1	177320754	177332675	TCONS_l2_00000701	119	0	0	0	0	0	0	0	0	0	0	0	0	263	0	0	193	0	0	0	0	0	0.914127	adrenal
1940	chr1	177669658	177679465	TCONS_00000341	0	0	0	264	69	0	0	0	0	0	0	0	0	0	0	0	0	0	0	0	0	0	0.963742	Testes_R
1946	chr1	178459066	178468784	TCONS_l2_00001638	0	0	0	485	124	0	0	0	0	0	0	0	0	0	0	0	0	0	0	0	0	0	0.962834	Testes_R
1946	chr1	178463033	178468769	TCONS_l2_00002723	0	0	0	485	124	0	0	0	0	0	0	0	0	0	0	0	0	0	0	0	0	0	0.962834	Testes_R
1947	chr1	178621016	178631642	TCONS_00001208	0	0	0	0	0	216	0	0	0	172	228	0	0	261	0	0	0	0	0	0	374	0	0.826978	colon
1948	chr1	178675708	178676861	TCONS_00001209	0	0	0	0	0	0	0	0	0	0	0	0	0	187	0	0	90	0	0	0	0	0	0.958979	adrenal
1956	chr1	179798743	179805259	TCONS_00000693	0	263	0	0	336	0	0	0	0	0	150	173	0	0	0	0	0	0	0	0	0	0	0.871117	Testes
1957	chr1	179895424	179896015	TCONS_00002525	0	0	0	546	411	0	0	0	0	0	0	0	0	0	0	0	0	0	0	0	0	0	0.954522	Testes_R
1959	chr1	180100863	180103986	TCONS_00001210	0	305	0	0	0	0	0	0	0	0	0	0	0	0	0	0	0	0	0	0	0	0	1	whitebloodcell
1959	chr1	180121716	180123589	TCONS_00001737	0	0	0	0	252	0	0	0	0	0	0	0	0	0	0	0	0	0	0	0	0	0	1	Testes
1962	chr1	180528109	180535654	TCONS_00000058	0	0	0	0	0	0	0	0	0	0	0	0	0	0	0	0	0	0	0	0	0	304	1	heart
1962	chr1	180530379	180535634	TCONS_00001211	0	0	0	0	0	0	0	0	0	0	0	0	0	0	0	0	0	0	0	0	0	304	1	heart
1962	chr1	180531405	180535508	TCONS_00002198	0	0	0	0	0	0	0	0	0	0	0	0	0	0	0	0	0	0	0	0	0	304	1	heart
1964	chr1	180864245	180869874	TCONS_00001212	64	0	0	0	76	24	0	0	137	46	196	58	0	43	0	0	0	0	58	227	109	46	0.594027	kidney
1964	chr1	180875786	180878302	TCONS_l2_00002250	0	0	0	0	207	0	0	0	0	0	0	0	0	0	0	0	0	0	0	159	0	0	0.954722	Testes
1964	chr1	180876936	180878078	TCONS_l2_00002251	0	0	0	0	207	0	0	0	0	0	0	0	0	0	0	0	0	0	0	159	0	0	0.954722	Testes
1964	chr1	180877831	180878239	TCONS_l2_00000708	0	0	0	0	207	0	0	0	0	0	0	0	0	0	0	0	0	0	0	159	0	0	0.954722	Testes
1967	chr1	181143619	181151340	TCONS_00000059	0	0	0	0	0	0	0	0	0	0	206	0	0	0	0	0	0	0	0	0	0	88	0.959918	LymphNode
1967	chr1	181144472	181151343	TCONS_00000344	0	0	0	0	0	0	0	0	0	0	206	0	0	0	0	0	0	0	0	0	0	88	0.959918	LymphNode
1967	chr1	181159606	181160285	TCONS_00000694	0	0	0	0	0	0	0	0	0	0	0	0	0	0	0	0	0	0	0	0	0	0	NA	adipose
1967	chr1	181205452	181206811	TCONS_l2_00000709	0	0	0	0	0	0	0	0	0	0	0	0	0	0	0	0	0	0	0	0	0	249	1	heart
1967	chr1	181205523	181207740	TCONS_l2_00002254	0	0	0	0	0	0	0	0	0	0	0	0	0	0	0	0	0	0	0	0	0	249	1	heart
1972	chr1	181904061	181906113	TCONS_00001215	0	0	0	0	204	0	0	0	0	0	0	0	0	0	0	0	0	0	0	0	0	0	1	Testes
1973	chr1	182031811	182038388	TCONS_l2_00002726	0	0	0	0	54	30	0	0	0	85	40	0	50	0	0	0	0	0	0	63	0	0	0.794256	Ovary
1974	chr1	182096431	182097800	TCONS_00000695	0	0	0	0	0	0	0	0	0	0	0	0	0	0	0	0	0	0	0	0	0	0	NA	adipose
1974	chr1	182159254	182173160	TCONS_l2_00002729	0	0	0	442	190	0	0	0	0	0	0	0	0	46	0	0	0	0	0	0	0	0	0.928868	Testes_R
1976	chr1	182376755	182383948	TCONS_00000009	0	0	0	0	0	0	0	0	0	0	0	0	0	0	0	0	0	0	0	0	0	0	NA	adipose
1978	chr1	182667343	182667678	TCONS_00001741	0	0	0	0	310	0	0	0	0	0	0	0	0	0	0	0	0	0	0	0	0	0	1	Testes
1978	chr1	182681804	182683733	TCONS_00001216	0	0	0	834	626	0	0	0	0	0	0	0	0	0	0	0	0	0	0	0	0	0	0.954409	Testes_R
1978	chr1	182681996	182683679	TCONS_00000347	0	0	0	834	626	0	0	0	0	0	0	0	0	0	0	0	0	0	0	0	0	0	0.954409	Testes_R
1978	chr1	182709782	182710939	TCONS_00000698	0	0	0	0	0	0	0	0	0	0	0	0	0	0	0	0	0	0	0	0	0	0	NA	adipose
1982	chr1	183118843	183119157	TCONS_00001745	0	0	0	0	0	0	362	0	0	0	0	0	0	0	0	0	318	0	0	0	0	0	0.953425	skeletalMuscle
1984	chr1	183408442	183412805	TCONS_00001746	0	0	0	319	86	0	0	0	0	0	0	0	0	0	0	0	0	0	0	0	0	0	0.963133	Testes_R
1989	chr1	184090199	184091540	TCONS_00001218	0	0	0	0	0	137	0	0	0	102	176	106	0	234	0	115	220	0	241	133	87	0	0.614832	hLF_r1
1991	chr1	184298204	184301960	TCONS_00000348	0	0	0	0	0	0	0	0	0	0	0	0	0	0	0	0	0	0	0	0	0	0	NA	adipose
1993	chr1	184618283	184622348	TCONS_00001756	0	0	0	0	0	0	0	0	0	0	0	0	0	194	0	0	0	0	0	0	0	0	1	adrenal
1993	chr1	184632074	184634810	TCONS_00001219	31	0	416	214	92	74	91	65	0	33	0	0	0	0	0	242	0	0	0	0	55	106	0.651797	brain_R
1993	chr1	184638175	184641354	TCONS_00001757	0	0	0	0	348	0	0	0	0	0	0	0	0	0	0	0	0	0	0	0	0	0	1	Testes
1994	chr1	184746599	184748797	TCONS_00001220	0	161	0	392	312	0	0	0	0	0	0	0	0	105	0	0	0	0	0	0	0	0	0.876467	Testes_R
1998	chr1	185292980	185304139	TCONS_l2_00002734	0	0	0	487	218	0	0	0	0	0	0	0	0	0	0	0	0	0	0	0	0	0	0.958545	Testes_R
1998	chr1	185300424	185304144	TCONS_l2_00001682	0	0	0	487	218	0	0	0	0	0	0	0	0	0	0	0	0	0	0	0	0	0	0.958545	Testes_R
1999	chr1	185339833	185344123	TCONS_00001221	0	0	0	0	131	99	0	0	0	0	0	55	0	131	0	177	0	0	0	200	0	0	0.788291	kidney
2000	chr1	185527501	185597648	TCONS_00002543	0	0	0	1000	1000	0	0	0	0	0	0	0	0	0	0	0	0	0	0	0	0	0	0.952381	Testes_R
2000	chr1	185527501	185532492	TCONS_00002542	0	0	0	1000	1000	0	0	0	0	0	0	0	0	0	0	0	0	0	0	0	0	0	0.952381	Testes_R
2000	chr1	185527510	185534763	TCONS_00000349	0	0	0	744	869	0	0	0	0	0	0	0	0	0	0	0	0	0	0	0	0	0	0.953472	Testes
2000	chr1	185527513	185597620	TCONS_00000109	0	0	0	1000	1000	0	0	0	0	0	0	0	0	0	0	0	0	0	0	0	0	0	0.952381	Testes_R
2000	chr1	185532163	185597648	TCONS_00001758	0	0	0	1000	1000	0	0	0	0	0	0	0	0	0	0	0	0	0	0	0	0	0	0.952381	Testes_R
2000	chr1	185532299	185590112	TCONS_00002202	0	0	0	744	869	0	0	0	0	0	0	0	0	0	0	0	0	0	0	0	0	0	0.953472	Testes
2000	chr1	185534766	185597648	TCONS_00001759	0	0	0	1000	1000	0	0	0	0	0	0	0	0	0	0	0	0	0	0	0	0	0	0.952381	Testes_R
2000	chr1	185576315	185597659	TCONS_00000700	0	0	0	1000	1000	0	0	0	0	0	0	0	0	0	0	0	0	0	0	0	0	0	0.952381	Testes_R
2000	chr1	185576315	185591914	TCONS_00000110	0	0	0	1000	1000	0	0	0	0	0	0	0	0	0	0	0	0	0	0	0	0	0	0.952381	Testes_R
2000	chr1	185591744	185597648	TCONS_00002544	0	0	0	1000	1000	0	0	0	0	0	0	0	0	0	0	0	0	0	0	0	0	0	0.952381	Testes_R
2015	chr1	187454054	187515717	TCONS_l2_00001689	0	120	0	0	133	0	148	0	0	109	0	0	0	0	0	0	0	0	0	0	0	124	0.817074	skeletalMuscle
2024	chr1	188674753	188680011	TCONS_00000701	0	0	0	0	0	0	0	0	0	0	0	0	0	0	0	0	0	0	0	0	0	0	NA	adipose
2025	chr1	188838607	188856565	TCONS_00000702	0	0	0	0	0	0	0	0	0	0	0	0	0	0	0	0	0	0	0	0	0	0	NA	adipose
2027	chr1	189118916	189119860	TCONS_00001225	0	0	0	0	328	0	0	0	0	0	0	0	0	0	0	0	0	0	0	0	0	0	1	Testes
2032	chr1	189744594	189784048	TCONS_00000355	0	0	0	0	126	0	0	0	0	0	0	0	0	0	0	0	0	0	0	0	0	0	1	Testes
2033	chr1	189837130	189837658	TCONS_00000703	0	0	0	0	0	0	0	0	0	0	0	0	0	0	0	0	0	0	0	0	0	0	NA	adipose
2038	chr1	190447680	190449865	TCONS_00000356	0	0	691	726	475	0	0	0	0	0	0	62	0	0	0	691	0	0	0	287	136	89	0.721969	Testes_R
2038	chr1	190447752	190450669	TCONS_00001229	0	0	691	726	475	0	0	0	0	0	0	62	0	0	0	691	0	0	0	287	136	89	0.721969	Testes_R
2038	chr1	190447938	190450669	TCONS_00001230	0	0	691	726	475	0	0	0	0	0	0	62	0	0	0	691	0	0	0	287	136	89	0.721969	Testes_R
2038	chr1	190448135	190449865	TCONS_00000357	0	0	691	726	475	0	0	0	0	0	0	62	0	0	0	691	0	0	0	287	136	89	0.721969	Testes_R
2038	chr1	190449508	190463427	TCONS_00000358	0	0	691	726	475	0	0	0	0	0	0	62	0	0	0	691	0	0	0	287	136	89	0.721969	Testes_R
2043	chr1	191190288	191197597	TCONS_00000359	0	0	0	0	0	0	0	0	0	0	0	0	0	0	0	0	0	0	0	0	0	0	NA	adipose
2047	chr1	191685358	191686611	TCONS_00001761	0	0	0	0	261	0	0	0	0	0	0	0	0	0	0	0	0	0	0	0	0	0	1	Testes
2048	chr1	191827836	191836090	TCONS_00000704	0	0	0	0	0	0	0	0	0	0	0	0	0	0	0	0	0	0	0	0	0	0	NA	adipose
2048	chr1	191827892	191859359	TCONS_00000705	0	0	0	0	0	0	0	0	0	0	0	0	0	0	0	0	0	0	0	0	0	0	NA	adipose
2053	chr1	192486768	192536347	TCONS_00000706	0	0	0	0	0	0	0	0	0	0	0	0	0	0	0	0	0	0	0	0	0	0	NA	adipose
2053	chr1	192498708	192507232	TCONS_l2_00002268	0	0	0	0	0	0	0	0	0	0	0	0	0	0	0	0	0	0	0	0	0	0	NA	adipose
2055	chr1	192685462	192685814	TCONS_l2_00000739	1000	1000	1000	1000	1000	1000	1000	1000	1000	1000	1000	1000	1000	1000	1000	1000	1000	1000	1000	1000	1000	1000	0	adipose
2056	chr1	192904812	192916494	TCONS_00001762	77	0	0	559	400	0	48	152	0	0	0	0	0	262	0	79	120	0	0	0	0	0	0.743971	Testes_R
2056	chr1	192906429	192917387	TCONS_00000707	77	0	0	559	400	0	48	152	0	0	0	0	0	262	0	79	120	0	0	0	0	0	0.743971	Testes_R
2056	chr1	192916447	192918218	TCONS_00001763	77	0	0	559	400	0	48	152	0	0	0	0	0	262	0	79	120	0	0	0	0	0	0.743971	Testes_R
2056	chr1	192916760	192924138	TCONS_00001764	77	0	0	559	400	0	48	152	0	0	0	0	0	262	0	79	120	0	0	0	0	0	0.743971	Testes_R
2056	chr1	192921310	192924493	TCONS_00001765	77	0	0	559	400	0	48	152	0	0	0	0	0	262	0	79	120	0	0	0	0	0	0.743971	Testes_R
2056	chr1	192921888	192924311	TCONS_00002545	77	0	0	559	400	0	48	152	0	0	0	0	0	262	0	79	120	0	0	0	0	0	0.743971	Testes_R
2059	chr1	193318338	193325627	TCONS_00001231	0	54	0	0	157	0	0	0	0	0	0	246	0	82	0	0	0	0	209	259	0	0	0.791519	kidney
2062	chr1	193648023	193696313	TCONS_00000362	0	0	0	0	0	0	0	0	0	0	0	0	0	0	0	0	0	0	0	0	0	0	NA	adipose
2062	chr1	193653375	193657559	TCONS_00000708	0	0	0	0	0	0	0	0	0	0	0	0	0	0	0	0	0	0	0	0	0	0	NA	adipose
2066	chr1	194118602	194167824	TCONS_l2_00002271	0	0	0	0	0	0	0	0	0	0	0	0	83	0	0	0	0	0	0	0	0	0	1	Liver
2067	chr1	194320072	194321556	TCONS_00000363	0	0	0	0	0	0	0	0	0	0	0	0	0	0	0	0	0	0	0	0	0	0	NA	adipose
2076	chr1	195450555	195469368	TCONS_00001232	0	0	0	0	0	0	0	0	0	0	0	0	0	0	0	0	250	0	0	0	0	0	1	breast
2078	chr1	195727481	195732530	TCONS_00000709	0	0	178	0	0	0	0	0	0	0	0	0	0	0	0	268	0	0	0	0	0	0	0.955848	Brain
2080	chr1	196014125	196030203	TCONS_00000710	0	0	0	0	0	0	0	0	0	0	0	0	0	0	0	0	0	0	347	0	0	0	1	hLF_r1
2099	chr1	198566853	198567998	TCONS_00000711	0	0	0	0	0	0	0	0	0	0	0	0	0	0	0	0	0	0	0	0	0	0	NA	adipose
2101	chr1	198776621	198796345	TCONS_00000712	0	0	0	0	0	0	0	0	389	0	0	0	0	0	0	0	60	0	0	0	0	0	0.967189	Placenta_R
2102	chr1	198867622	198906558	TCONS_00000111	0	37	137	0	0	0	0	0	163	0	48	0	0	0	400	68	0	0	77	0	0	0	0.792272	hLF_r2
2102	chr1	198952449	198954330	TCONS_00000364	0	0	0	0	153	0	0	0	0	0	0	0	0	0	0	0	0	0	0	0	0	0	1	Testes
2102	chr1	198952752	198954529	TCONS_00000365	0	0	0	0	153	0	0	0	0	0	0	0	0	0	0	0	0	0	0	0	0	0	1	Testes
2103	chr1	198975169	198990166	TCONS_00000112	0	68	0	0	0	0	0	0	0	0	0	0	0	0	0	0	0	0	0	0	0	0	1	whitebloodcell
2103	chr1	198985261	199045864	TCONS_00000366	0	0	0	0	0	0	0	0	0	0	0	0	0	0	0	0	0	0	0	0	0	0	NA	adipose
2110	chr1	199916538	199929079	TCONS_l2_00001700	0	0	0	0	230	0	0	0	0	0	0	0	0	0	0	0	0	0	0	0	0	0	1	Testes
2113	chr1	200380828	200384659	TCONS_00001233	0	0	0	0	90	37	0	0	0	0	0	64	677	36	0	0	57	0	352	31	0	0	0.785786	Liver
2114	chr1	200443047	200447421	TCONS_00000367	0	0	0	0	90	37	0	0	0	0	0	64	677	36	0	0	57	0	352	31	0	0	0.785786	Liver
2115	chr1	200661852	200663035	TCONS_00001234	311	0	0	0	0	0	0	226	0	0	0	0	0	0	0	270	0	0	0	0	0	0	0.908567	adipose
2117	chr1	200917965	200926618	TCONS_l2_00000747	0	0	0	0	242	0	0	196	0	0	0	0	0	0	0	0	0	0	0	0	0	0	0.9542	Testes
2117	chr1	200926334	200926877	TCONS_l2_00000748	0	0	0	0	242	0	0	196	0	0	0	0	0	0	0	0	0	0	0	0	0	0	0.9542	Testes
2119	chr1	201084903	201096312	TCONS_00000713	0	0	0	0	0	0	0	0	0	0	0	0	0	0	0	0	0	0	0	0	0	0	NA	adipose
2121	chr1	201424769	201430083	TCONS_00001771	0	0	0	0	0	237	0	0	0	0	0	0	0	0	0	0	59	0	0	0	0	0	0.964372	Thyroid
2122	chr1	201508267	201557780	TCONS_00002216	847	0	0	0	0	131	0	290	688	0	343	489	0	255	0	318	191	0	0	0	381	0	0.635314	adipose
2122	chr1	201508267	201552961	TCONS_00002215	847	0	0	0	0	131	0	290	688	0	343	489	0	255	0	318	191	0	0	0	381	0	0.635314	adipose
2122	chr1	201509227	201553236	TCONS_00001243	847	0	0	0	0	131	0	290	688	0	343	489	0	255	0	318	191	0	0	0	381	0	0.635314	adipose
2132	chr1	202779995	202781186	TCONS_00002217	318	0	388	1000	1000	290	203	306	443	190	0	368	0	306	0	294	442	509	814	202	232	215	0.316263	Testes_R
2132	chr1	202780089	202781041	TCONS_00000371	318	0	388	1000	1000	290	203	306	443	190	0	368	0	306	0	294	442	509	814	202	232	215	0.316263	Testes_R
2132	chr1	202789393	202796339	TCONS_l2_00002280	0	0	0	191	223	0	0	0	0	0	0	0	0	0	0	0	0	0	0	33	0	0	0.922708	Testes
2132	chr1	202792781	202794425	TCONS_l2_00000774	0	0	0	191	223	0	0	0	0	0	0	0	0	0	0	0	0	0	0	33	0	0	0.922708	Testes
2132	chr1	202830881	202844369	TCONS_l2_00002282	0	25	166	213	137	40	0	63	0	56	0	0	59	47	0	93	4	0	77	129	59	0	0.53272	Testes_R
2133	chr1	202956404	202957610	TCONS_l2_00002751	0	0	0	0	0	0	0	0	0	0	0	0	0	0	0	0	0	0	0	0	0	0	NA	adipose
2136	chr1	203343729	203369257	TCONS_00002219	140	0	0	0	0	23	0	0	0	54	29	16	0	0	0	0	671	0	0	0	0	62	0.835339	breast
2136	chr1	203343729	203369257	TCONS_00002218	140	0	0	0	0	23	0	0	0	54	29	16	0	0	0	0	671	0	0	0	0	62	0.835339	breast
2136	chr1	203343737	203369257	TCONS_00001247	140	0	0	0	0	23	0	0	0	54	29	16	0	0	0	0	671	0	0	0	0	62	0.835339	breast
2136	chr1	203364731	203369257	TCONS_00001248	140	0	0	0	0	23	0	0	0	54	29	16	0	0	0	0	671	0	0	0	0	62	0.835339	breast
2136	chr1	203395869	203398365	TCONS_00001775	0	0	0	0	0	0	0	174	0	0	0	0	0	0	0	0	0	0	0	0	299	0	0.956881	colon
2137	chr1	203507262	203525190	TCONS_00001776	0	0	0	0	0	0	0	44	0	0	0	0	0	91	0	0	101	0	0	0	243	464	0.856953	heart
2141	chr1	204001574	204010392	TCONS_00000114	0	0	0	449	544	0	0	0	0	0	0	0	0	0	0	0	0	0	0	0	0	0	0.953829	Testes
2141	chr1	204001574	204010392	TCONS_00000113	0	0	0	449	544	0	0	0	0	0	0	0	0	0	0	0	0	0	0	0	0	0	0.953829	Testes
2141	chr1	204001574	204010392	TCONS_00000024	0	0	0	449	544	0	0	0	0	0	0	0	0	0	0	0	0	0	0	0	0	0	0.953829	Testes
2141	chr1	204009302	204010311	TCONS_00001778	0	0	0	449	544	0	0	0	0	0	0	0	0	0	0	0	0	0	0	0	0	0	0.953829	Testes
2141	chr1	204009302	204010092	TCONS_00001777	0	0	0	449	544	0	0	0	0	0	0	0	0	0	0	0	0	0	0	0	0	0	0.953829	Testes
2152	chr1	205425185	205438152	TCONS_00000064	0	0	0	87	123	0	0	0	0	122	0	0	0	0	0	18	0	0	0	0	0	0	0.879142	Testes
2154	chr1	205744729	205752610	TCONS_00001250	0	0	0	273	211	0	0	0	0	0	0	0	0	0	0	0	0	0	0	0	0	0	0.954557	Testes_R
2155	chr1	205831206	205865215	TCONS_l2_00002287	30	0	0	81	27	21	0	0	0	49	0	595	371	38	0	168	397	444	155	48	343	529	0.50797	Lung
2155	chr1	205858154	205865156	TCONS_l2_00000780	30	0	0	81	27	21	0	0	0	49	0	595	371	38	0	168	397	444	155	48	343	529	0.50797	Lung
2157	chr1	206164083	206166270	TCONS_00000373	0	0	0	0	0	0	0	0	0	0	0	0	0	0	0	0	0	0	0	0	0	0	NA	adipose
2158	chr1	206214525	206223548	TCONS_00000716	0	0	0	0	0	0	0	0	0	0	0	0	0	0	0	0	0	0	0	0	0	0	NA	adipose
2158	chr1	206296384	206306131	TCONS_00000717	0	204	0	0	0	150	0	0	0	0	143	0	0	242	0	0	0	0	0	0	0	0	0.867278	adrenal
2164	chr1	207058696	207064884	TCONS_00002568	0	134	0	0	338	0	0	0	0	0	165	0	0	434	0	0	0	0	0	0	0	0	0.875819	adrenal
2165	chr1	207096851	207097961	TCONS_00002569	110	0	0	0	0	0	0	0	0	0	533	0	0	568	0	0	0	0	0	0	0	0	0.917506	adrenal
2165	chr1	207097099	207097924	TCONS_00001785	110	0	0	0	0	0	0	0	0	0	533	0	0	568	0	0	0	0	0	0	0	0	0.917506	adrenal
2167	chr1	207422411	207482466	TCONS_00000374	0	0	0	0	0	0	0	0	0	0	0	0	0	0	0	0	0	0	0	0	0	0	NA	adipose
2168	chr1	207558528	207560344	TCONS_00001252	0	0	0	0	0	0	95	0	0	0	0	0	0	53	0	247	0	0	0	0	0	0	0.926126	Brain
2168	chr1	207574927	207589566	TCONS_00001789	0	0	0	0	423	0	0	0	0	0	0	0	0	0	0	0	0	0	0	0	0	0	1	Testes
2168	chr1	207589902	207597521	TCONS_00001253	0	0	0	0	274	0	0	0	0	0	0	0	0	0	0	0	0	0	0	0	0	0	1	Testes
2171	chr1	207978670	207980881	TCONS_00002573	37	152	159	316	54	413	0	314	462	281	392	161	89	345	0	183	141	0	0	335	61	269	0.316865	Placenta_R
2172	chr1	208047139	208052418	TCONS_00000718	0	0	0	380	0	0	0	0	0	0	0	0	0	0	0	0	0	0	0	0	0	129	0.960997	Testes_R
2172	chr1	208132708	208134955	TCONS_00001254	0	0	0	0	117	168	0	79	0	0	100	120	0	0	0	118	269	0	0	0	108	141	0.675761	breast
2172	chr1	208136995	208139265	TCONS_00001255	0	0	0	0	176	200	0	49	180	104	125	36	0	239	0	57	115	0	0	114	31	88	0.529039	adrenal
2175	chr1	208434037	208440263	TCONS_00001256	0	0	0	0	0	0	0	0	0	0	0	0	201	0	0	0	0	0	0	187	0	0	0.953025	Liver
2175	chr1	208442558	208443453	TCONS_00001791	0	0	0	0	0	0	0	0	0	0	0	0	0	0	0	185	0	0	0	0	0	0	1	Brain
2178	chr1	208844667	208849106	TCONS_l2_00001737	0	0	0	639	396	0	0	0	0	0	0	0	0	0	0	0	0	0	0	0	0	0	0.9559	Testes_R
2178	chr1	208848850	208901923	TCONS_l2_00001738	0	0	0	639	396	0	0	0	0	0	0	0	0	0	0	0	0	0	0	0	0	0	0.9559	Testes_R
2178	chr1	208901289	208910042	TCONS_00001257	0	0	0	488	362	27	0	0	0	0	0	0	0	0	0	0	0	0	0	0	0	0	0.929048	Testes_R
2178	chr1	208902032	208906529	TCONS_00000375	0	0	0	488	362	27	0	0	0	0	0	0	0	0	0	0	0	0	0	0	0	0	0.929048	Testes_R
2178	chr1	208902049	208910106	TCONS_00002225	0	0	0	488	362	27	0	0	0	0	0	0	0	0	0	0	0	0	0	0	0	0	0.929048	Testes_R
2178	chr1	208902064	208910106	TCONS_00001258	0	0	0	488	362	27	0	0	0	0	0	0	0	0	0	0	0	0	0	0	0	0	0.929048	Testes_R
2178	chr1	208902589	208909619	TCONS_00002226	0	0	0	488	362	27	0	0	0	0	0	0	0	0	0	0	0	0	0	0	0	0	0.929048	Testes_R
2180	chr1	209145798	209148652	TCONS_00000376	0	0	0	409	175	0	0	0	0	0	0	0	0	0	0	0	0	0	0	0	0	0	0.959075	Testes_R
2183	chr1	209498776	209501869	TCONS_00002227	0	0	0	692	283	0	0	0	0	0	0	0	0	0	0	0	0	0	0	0	0	0	0.958875	Testes_R
2183	chr1	209498800	209501877	TCONS_00000377	0	0	0	692	283	0	0	0	0	0	0	0	0	0	0	0	0	0	0	0	0	0	0.958875	Testes_R
2183	chr1	209541006	209553035	TCONS_l2_00002292	0	0	0	0	423	0	0	0	0	0	0	0	0	0	0	0	0	0	0	0	0	0	1	Testes
2183	chr1	209541776	209553165	TCONS_l2_00000794	0	0	0	0	423	0	0	0	0	0	0	0	0	0	0	0	0	0	0	0	0	0	1	Testes
2183	chr1	209545399	209546904	TCONS_l2_00002293	0	0	0	0	423	0	0	0	0	0	0	0	0	0	0	0	0	0	0	0	0	0	1	Testes
2190	chr1	210438847	210440481	TCONS_l2_00001744	921	842	528	586	928	956	1000	1000	550	1000	883	885	772	778	484	863	868	711	677	875	1000	845	0.0340684	skeletalMuscle
2190	chr1	210463515	210465750	TCONS_00001798	240	0	0	0	252	318	0	147	0	177	380	0	0	183	0	0	144	0	0	180	434	279	0.577291	colon
2190	chr1	210463786	210466574	TCONS_00001799	240	0	0	0	252	318	0	147	0	177	380	0	0	183	0	0	144	0	0	180	434	279	0.577291	colon
2198	chr1	211431655	211432110	TCONS_00001800	0	0	0	628	293	236	0	0	0	0	0	0	0	0	0	311	0	0	0	0	0	0	0.875157	Testes_R
2201	chr1	211849015	211860141	TCONS_00001260	0	0	0	616	332	0	0	0	0	313	0	209	0	0	0	0	0	0	0	0	0	0	0.874708	Testes_R
2201	chr1	211849103	211860132	TCONS_00000381	0	0	0	616	332	0	0	0	0	313	0	209	0	0	0	0	0	0	0	0	0	0	0.874708	Testes_R
2201	chr1	211855105	211860801	TCONS_00000382	0	0	0	616	332	0	0	0	0	313	0	209	0	0	0	0	0	0	0	0	0	0	0.874708	Testes_R
2201	chr1	211856052	211858284	TCONS_00001261	0	0	0	616	332	0	0	0	0	313	0	209	0	0	0	0	0	0	0	0	0	0	0.874708	Testes_R
2201	chr1	211859863	211863445	TCONS_00000383	0	0	0	616	332	0	0	0	0	313	0	209	0	0	0	0	0	0	0	0	0	0	0.874708	Testes_R
2201	chr1	211886531	211887659	TCONS_00001801	0	0	0	0	177	0	0	0	0	0	0	0	0	0	0	0	0	0	0	0	0	0	1	Testes
2201	chr1	211899561	211901111	TCONS_00001262	0	0	0	0	187	0	0	0	0	151	0	0	0	0	0	0	0	0	0	0	0	0	0.954314	Testes
2205	chr1	212341548	212363601	TCONS_00000386	0	0	0	0	0	0	0	0	0	0	0	0	0	0	0	0	0	0	0	0	0	0	NA	adipose
2205	chr1	212398618	212408049	TCONS_00002578	0	0	0	685	268	439	521	0	0	0	0	0	400	0	0	0	448	0	0	0	0	880	0.743185	heart
2205	chr1	212398618	212406715	TCONS_00002577	0	0	0	685	268	439	521	0	0	0	0	0	400	0	0	0	448	0	0	0	0	880	0.743185	heart
2205	chr1	212398618	212406704	TCONS_00001802	0	0	0	685	268	439	521	0	0	0	0	0	400	0	0	0	448	0	0	0	0	880	0.743185	heart
2205	chr1	212398619	212407888	TCONS_00000724	0	0	0	685	268	439	521	0	0	0	0	0	400	0	0	0	448	0	0	0	0	880	0.743185	heart
2205	chr1	212398620	212458414	TCONS_00001803	0	0	0	685	268	439	521	0	0	0	0	0	400	0	0	0	448	0	0	0	0	880	0.743185	heart
2205	chr1	212398621	212412319	TCONS_00000726	0	0	0	685	268	439	521	0	0	0	0	0	400	0	0	0	448	0	0	0	0	880	0.743185	heart
2205	chr1	212398621	212399880	TCONS_00000725	0	0	0	685	268	439	521	0	0	0	0	0	400	0	0	0	448	0	0	0	0	880	0.743185	heart
2205	chr1	212398625	212403606	TCONS_00001804	0	0	0	685	268	439	521	0	0	0	0	0	400	0	0	0	448	0	0	0	0	880	0.743185	heart
2205	chr1	212398634	212399604	TCONS_00001805	0	0	0	685	268	439	521	0	0	0	0	0	400	0	0	0	448	0	0	0	0	880	0.743185	heart
2207	chr1	212603321	212606095	TCONS_00001806	0	0	0	0	263	111	0	306	0	74	170	0	139	0	0	0	208	0	588	98	96	109	0.629445	hLF_r1
2207	chr1	212605053	212606095	TCONS_00002579	0	0	0	0	263	111	0	306	0	74	170	0	139	0	0	0	208	0	588	98	96	109	0.629445	hLF_r1
2207	chr1	212640157	212641085	TCONS_00000727	0	0	0	564	347	0	0	0	0	0	0	0	0	0	0	0	0	0	0	0	0	0	0.956023	Testes_R
2207	chr1	212679673	212688157	TCONS_00001807	0	0	0	630	185	0	0	0	0	0	0	0	0	0	0	0	0	0	0	0	0	0	0.961403	Testes_R
2207	chr1	212719035	212729407	TCONS_00000387	0	0	0	0	1000	0	0	0	0	0	0	0	0	0	0	0	0	0	0	179	0	0	0.964207	Testes
2208	chr1	212731195	212734165	TCONS_00001266	194	294	313	539	431	659	119	368	250	268	290	290	221	197	0	459	289	0	242	388	234	307	0.212446	Thyroid
2208	chr1	212733388	212734736	TCONS_00001268	194	294	313	539	431	659	119	368	250	268	290	290	221	197	0	459	289	0	242	388	234	307	0.212446	Thyroid
2208	chr1	212733388	212734705	TCONS_00001267	194	294	313	539	431	659	119	368	250	268	290	290	221	197	0	459	289	0	242	388	234	307	0.212446	Thyroid
2208	chr1	212800568	212811889	TCONS_00001808	543	254	49	174	308	292	30	268	140	94	376	217	80	613	61	188	351	0	540	281	328	368	0.217862	adrenal
2208	chr1	212800581	212805924	TCONS_00001809	543	254	49	174	308	292	30	268	140	94	376	217	80	613	61	188	351	0	540	281	328	368	0.217862	adrenal
2208	chr1	212802452	212811835	TCONS_00001810	543	254	49	174	308	292	30	268	140	94	376	217	80	613	61	188	351	0	540	281	328	368	0.217862	adrenal
2208	chr1	212804579	212805859	TCONS_00002580	543	254	49	174	308	292	30	268	140	94	376	217	80	613	61	188	351	0	540	281	328	368	0.217862	adrenal
2208	chr1	212804779	212811198	TCONS_00001811	543	254	49	174	308	292	30	268	140	94	376	217	80	613	61	188	351	0	540	281	328	368	0.217862	adrenal
2208	chr1	212808799	212811197	TCONS_00002581	543	254	49	174	308	292	30	268	140	94	376	217	80	613	61	188	351	0	540	281	328	368	0.217862	adrenal
2208	chr1	212811055	212811902	TCONS_00002582	543	254	49	174	308	292	30	268	140	94	376	217	80	613	61	188	351	0	540	281	328	368	0.217862	adrenal
2208	chr1	212826522	212838945	TCONS_l2_00001761	190	143	0	0	95	0	0	224	0	0	35	0	0	251	0	44	55	0	0	0	0	83	0.68955	adrenal
2208	chr1	212827340	212838776	TCONS_l2_00002765	190	143	0	0	95	0	0	224	0	0	35	0	0	251	0	44	55	0	0	0	0	83	0.68955	adrenal
2208	chr1	212837955	212838843	TCONS_l2_00001762	190	143	0	0	95	0	0	224	0	0	35	0	0	251	0	44	55	0	0	0	0	83	0.68955	adrenal
2208	chr1	212840986	212848586	TCONS_00001270	0	0	0	719	464	0	0	0	0	0	0	0	0	0	0	0	0	0	0	0	0	0	0.955545	Testes_R
2208	chr1	212840986	212847401	TCONS_00001269	0	0	0	719	464	0	0	0	0	0	0	0	0	0	0	0	0	0	0	0	0	0	0.955545	Testes_R
2208	chr1	212847301	212848581	TCONS_00002229	0	0	0	719	464	0	0	0	0	0	0	0	0	0	0	0	0	0	0	0	0	0	0.955545	Testes_R
2210	chr1	213028818	213031452	TCONS_00001813	434	574	450	415	464	345	118	369	0	274	513	255	259	527	0	294	323	320	481	580	405	418	0.162439	kidney
2210	chr1	213029946	213031480	TCONS_00000026	434	574	450	415	464	345	118	369	0	274	513	255	259	527	0	294	323	320	481	580	405	418	0.162439	kidney
2210	chr1	213107181	213108781	TCONS_00001814	0	0	0	376	120	0	0	0	0	0	0	0	0	0	0	0	0	0	0	0	0	0	0.961503	Testes_R
2215	chr1	213665643	213719790	TCONS_00000388	0	0	0	0	126	0	0	0	0	0	0	0	0	0	0	0	0	0	0	0	0	0	1	Testes
2217	chr1	213990569	214013146	TCONS_00001815	82	0	228	708	609	488	821	150	0	126	94	172	818	612	0	695	13	0	0	14	137	52	0.41462	skeletalMuscle
2217	chr1	213995188	214005989	TCONS_00002584	82	0	228	708	609	488	821	150	0	126	94	172	818	612	0	695	13	0	0	14	137	52	0.41462	skeletalMuscle
2248	chr1	218066242	218094146	TCONS_00000391	0	0	0	0	0	0	0	0	0	0	0	0	0	0	0	0	0	0	0	0	0	0	NA	adipose
2249	chr1	218205176	218207002	TCONS_00000392	0	0	0	0	0	0	0	0	0	0	0	0	0	0	0	0	0	0	0	0	0	0	NA	adipose
2249	chr1	218216846	218232482	TCONS_00000393	0	0	0	189	0	0	0	0	0	0	0	0	0	0	0	0	0	0	0	0	0	0	1	Testes_R
2250	chr1	218338444	218340185	TCONS_00001275	0	0	0	0	0	256	0	0	0	0	0	0	0	0	0	0	0	0	0	0	0	0	1	Thyroid
2256	chr1	219086098	219089526	TCONS_00000731	0	0	0	0	196	0	0	0	0	0	0	0	0	0	0	0	0	0	0	0	0	0	1	Testes
2256	chr1	219092181	219098186	TCONS_00002231	0	0	0	800	513	0	0	0	0	0	0	0	0	0	0	0	0	0	0	0	0	0	0.955541	Testes_R
2256	chr1	219092185	219098202	TCONS_00001276	0	0	0	800	513	0	0	0	0	0	0	0	0	0	0	0	0	0	0	0	0	0	0.955541	Testes_R
2256	chr1	219092222	219098202	TCONS_00001277	0	0	0	800	513	0	0	0	0	0	0	0	0	0	0	0	0	0	0	0	0	0	0.955541	Testes_R
2257	chr1	219254642	219259998	TCONS_l2_00001779	0	457	172	571	361	278	319	478	0	294	0	85	0	300	0	406	456	0	106	394	148	506	0.365425	Testes_R
2258	chr1	219323279	219347022	TCONS_l2_00001782	0	457	172	571	361	278	319	478	0	294	0	85	0	300	0	406	456	0	106	394	148	506	0.365425	Testes_R
2258	chr1	219323280	219347079	TCONS_l2_00001783	0	457	172	571	361	278	319	478	0	294	0	85	0	300	0	406	456	0	106	394	148	506	0.365425	Testes_R
2258	chr1	219395589	219398839	TCONS_00000732	0	0	0	0	0	0	0	55	0	0	118	0	0	0	0	0	0	0	0	0	50	0	0.920715	LymphNode
2259	chr1	219467415	219467990	TCONS_00001279	65	0	0	0	497	505	420	686	0	371	664	350	277	0	0	0	334	0	442	0	431	402	0.485697	Prostate
2259	chr1	219467500	219500273	TCONS_00001280	65	0	0	0	497	505	420	686	0	371	664	350	277	0	0	0	334	0	442	0	431	402	0.485697	Prostate
2260	chr1	219582616	219632787	TCONS_00001827	287	0	0	0	73	106	51	72	0	186	0	0	0	0	0	0	229	0	0	237	0	182	0.675674	adipose
2260	chr1	219583022	219585283	TCONS_00000733	287	0	0	0	73	106	51	72	0	186	0	0	0	0	0	0	229	0	0	237	0	182	0.675674	adipose
2260	chr1	219608493	219615984	TCONS_00000734	131	0	0	0	0	0	0	134	0	103	0	0	0	0	0	0	0	0	0	326	0	0	0.881301	kidney
2260	chr1	219608600	219610745	TCONS_00001828	131	0	0	0	0	0	0	134	0	103	0	0	0	0	0	0	0	0	0	326	0	0	0.881301	kidney
2260	chr1	219616119	219618818	TCONS_00001281	93	0	0	0	96	71	311	451	0	369	126	0	0	97	0	0	224	0	0	288	152	155	0.566599	Prostate
2261	chr1	219781269	219786516	TCONS_l2_00001787	787	707	393	779	825	703	611	693	557	780	853	773	501	649	612	496	713	597	528	732	631	682	0.0414915	LymphNode
2261	chr1	219781269	219785789	TCONS_l2_00001786	787	707	393	779	825	703	611	693	557	780	853	773	501	649	612	496	713	597	528	732	631	682	0.0414915	LymphNode
2267	chr1	220533072	220533525	TCONS_00000735	0	0	0	0	0	0	0	0	0	0	0	0	0	0	0	0	0	0	0	0	0	0	NA	adipose
2267	chr1	220552593	220554659	TCONS_00001282	0	0	0	280	216	0	0	0	0	0	0	0	0	0	0	0	0	0	0	0	0	0	0.954564	Testes_R
2268	chr1	220605799	220608985	TCONS_00001283	0	0	0	0	0	0	0	0	0	0	0	0	0	0	0	0	0	0	0	283	0	0	1	kidney
2268	chr1	220658445	220660385	TCONS_00000736	0	0	0	524	235	0	0	0	0	0	0	0	0	0	0	0	0	0	0	0	0	0	0.95846	Testes_R
2268	chr1	220667810	220674043	TCONS_00001284	0	0	0	0	151	0	0	0	0	0	0	0	0	0	0	0	0	0	0	0	0	0	1	Testes
2271	chr1	221002596	221005768	TCONS_00000065	124	127	0	0	46	88	0	245	0	81	166	71	0	213	0	0	231	0	0	0	105	77	0.553218	Prostate
2276	chr1	221681900	221684321	TCONS_l2_00002307	0	0	0	0	0	0	0	0	0	0	0	0	0	0	0	0	0	0	0	0	0	0	NA	adipose
2276	chr1	221728933	221736978	TCONS_00001829	0	0	0	590	428	0	0	0	0	0	0	0	58	0	0	0	0	0	0	0	0	0	0.924346	Testes_R
2279	chr1	222054322	222092054	TCONS_00000738	75	156	0	0	0	0	0	0	0	0	0	189	0	0	0	0	0	0	0	0	0	0	0.914809	Lung
2279	chr1	222086989	222151865	TCONS_00000739	75	156	0	0	0	0	0	0	0	0	0	189	0	0	0	0	0	0	0	0	0	0	0.914809	Lung
2279	chr1	222139682	222156485	TCONS_00000394	0	0	0	0	0	0	0	0	0	0	0	0	0	0	0	0	0	0	0	0	0	0	NA	adipose
2279	chr1	222139751	222158306	TCONS_00000395	0	0	0	0	0	0	0	0	0	0	0	0	0	0	0	0	0	0	0	0	0	0	NA	adipose
2280	chr1	222215046	222238105	TCONS_00000740	0	0	0	0	0	0	0	0	0	0	0	0	0	0	0	0	0	0	0	0	0	0	NA	adipose
2283	chr1	222626081	222628047	TCONS_00000741	0	0	0	0	0	0	0	0	0	0	0	0	0	0	0	0	0	0	0	0	0	0	NA	adipose
2283	chr1	222645270	222652914	TCONS_l2_00001793	54	43	16	886	196	62	42	51	112	111	138	53	57	108	0	10	46	43	35	42	14	26	0.450941	Testes_R
2283	chr1	222683785	222685126	TCONS_l2_00001794	0	0	0	0	194	40	0	106	0	0	0	383	108	0	0	0	0	0	0	0	0	259	0.808653	Lung
2284	chr1	222763272	222766075	TCONS_00000396	102	184	296	601	595	482	0	342	0	214	176	0	236	127	0	312	388	280	278	205	104	155	0.309293	Testes_R
2284	chr1	222763303	222766374	TCONS_00000397	102	184	296	601	595	482	0	342	0	214	176	0	236	127	0	312	388	280	278	205	104	155	0.309293	Testes_R
2284	chr1	222763364	222765741	TCONS_00001831	42	275	0	253	416	313	0	82	0	8	177	0	13	215	0	83	24	148	27	124	0	103	0.479544	Testes
2286	chr1	222988369	223010711	TCONS_l2_00000833	680	518	400	931	1000	971	476	836	397	669	659	836	764	1000	570	640	524	570	611	930	803	444	0.0618546	Testes
2286	chr1	222988384	223010711	TCONS_l2_00000834	680	518	400	931	1000	971	476	836	397	669	659	836	764	1000	570	640	524	570	611	930	803	444	0.0618546	Testes
2286	chr1	222988388	223010571	TCONS_l2_00002311	680	518	400	931	1000	971	476	836	397	669	659	836	764	1000	570	640	524	570	611	930	803	444	0.0618546	Testes
2286	chr1	222988392	223010726	TCONS_l2_00002312	680	518	400	931	1000	971	476	836	397	669	659	836	764	1000	570	640	524	570	611	930	803	444	0.0618546	Testes
2286	chr1	222988399	223010699	TCONS_l2_00000835	680	518	400	931	1000	971	476	836	397	669	659	836	764	1000	570	640	524	570	611	930	803	444	0.0618546	Testes
2286	chr1	222988400	223010704	TCONS_l2_00000836	680	518	400	931	1000	971	476	836	397	669	659	836	764	1000	570	640	524	570	611	930	803	444	0.0618546	Testes
2286	chr1	222988401	223010724	TCONS_l2_00002313	680	518	400	931	1000	971	476	836	397	669	659	836	764	1000	570	640	524	570	611	930	803	444	0.0618546	Testes
2286	chr1	222988402	223010726	TCONS_l2_00002314	680	518	400	931	1000	971	476	836	397	669	659	836	764	1000	570	640	524	570	611	930	803	444	0.0618546	Testes
2286	chr1	222988419	223010725	TCONS_l2_00002315	680	518	400	931	1000	971	476	836	397	669	659	836	764	1000	570	640	524	570	611	930	803	444	0.0618546	Testes
2286	chr1	222988452	223000924	TCONS_l2_00002316	680	518	400	931	1000	971	476	836	397	669	659	836	764	1000	570	640	524	570	611	930	803	444	0.0618546	Testes
2286	chr1	222988473	223010704	TCONS_l2_00000837	680	518	400	931	1000	971	476	836	397	669	659	836	764	1000	570	640	524	570	611	930	803	444	0.0618546	Testes
2286	chr1	222988478	223010687	TCONS_l2_00000838	680	518	400	931	1000	971	476	836	397	669	659	836	764	1000	570	640	524	570	611	930	803	444	0.0618546	Testes
2286	chr1	222988481	223010701	TCONS_l2_00000839	680	518	400	931	1000	971	476	836	397	669	659	836	764	1000	570	640	524	570	611	930	803	444	0.0618546	Testes
2286	chr1	222988487	223010697	TCONS_l2_00000840	680	518	400	931	1000	971	476	836	397	669	659	836	764	1000	570	640	524	570	611	930	803	444	0.0618546	Testes
2286	chr1	222997225	223010726	TCONS_l2_00002317	680	518	400	931	1000	971	476	836	397	669	659	836	764	1000	570	640	524	570	611	930	803	444	0.0618546	Testes
2286	chr1	222997241	223010699	TCONS_l2_00000841	680	518	400	931	1000	971	476	836	397	669	659	836	764	1000	570	640	524	570	611	930	803	444	0.0618546	Testes
2286	chr1	223000883	223010704	TCONS_l2_00000842	680	518	400	931	1000	971	476	836	397	669	659	836	764	1000	570	640	524	570	611	930	803	444	0.0618546	Testes
2286	chr1	223004321	223010726	TCONS_l2_00002318	680	518	400	931	1000	971	476	836	397	669	659	836	764	1000	570	640	524	570	611	930	803	444	0.0618546	Testes
2286	chr1	223010333	223010701	TCONS_l2_00000843	680	518	400	931	1000	971	476	836	397	669	659	836	764	1000	570	640	524	570	611	930	803	444	0.0618546	Testes
2288	chr1	223266593	223269136	TCONS_00001833	0	0	0	0	122	127	115	0	0	0	0	0	0	0	0	0	0	0	0	409	0	0	0.88588	kidney
2288	chr1	223266750	223267686	TCONS_00002599	0	0	0	0	122	127	115	0	0	0	0	0	0	0	0	0	0	0	0	409	0	0	0.88588	kidney
2288	chr1	223316722	223321526	TCONS_00001294	0	0	0	0	181	0	0	154	0	147	158	0	0	0	0	0	0	0	0	0	0	0	0.861741	Testes
2288	chr1	223317390	223318296	TCONS_00000408	0	118	0	0	0	0	0	0	0	131	0	0	0	0	0	0	0	0	0	0	0	0	0.953392	Ovary
2289	chr1	223354485	223361496	TCONS_00000409	0	0	0	0	0	0	0	0	0	0	0	0	0	0	0	0	0	0	0	0	0	0	NA	adipose
2290	chr1	223564508	223566572	TCONS_00001834	0	0	0	437	116	0	0	0	0	0	0	0	0	0	0	0	0	0	0	0	0	0	0.962716	Testes_R
2294	chr1	224051081	224051801	TCONS_l2_00001799	1000	1000	613	0	993	902	655	1000	461	1000	1000	1000	796	1000	467	787	1000	722	1000	975	1000	566	0.0747831	adipose
2295	chr1	224139107	224142353	TCONS_l2_00001801	461	462	874	1000	752	616	563	699	859	705	681	395	284	547	185	438	548	524	575	640	512	423	0.0918684	Testes_R
2295	chr1	224139117	224142371	TCONS_l2_00001804	461	462	874	1000	752	616	563	699	859	705	681	395	284	547	185	438	548	524	575	640	512	423	0.0918684	Testes_R
2295	chr1	224139117	224140327	TCONS_l2_00001802	461	462	874	1000	752	616	563	699	859	705	681	395	284	547	185	438	548	524	575	640	512	423	0.0918684	Testes_R
2295	chr1	224139118	224142262	TCONS_l2_00001805	461	462	874	1000	752	616	563	699	859	705	681	395	284	547	185	438	548	524	575	640	512	423	0.0918684	Testes_R
2295	chr1	224140176	224142367	TCONS_l2_00001806	461	462	874	1000	752	616	563	699	859	705	681	395	284	547	185	438	548	524	575	640	512	423	0.0918684	Testes_R
2295	chr1	224142022	224149914	TCONS_l2_00001807	461	462	874	1000	752	616	563	699	859	705	681	395	284	547	185	438	548	524	575	640	512	423	0.0918684	Testes_R
2295	chr1	224148834	224174312	TCONS_l2_00001808	461	462	874	1000	752	616	563	699	859	705	681	395	284	547	185	438	548	524	575	640	512	423	0.0918684	Testes_R
2295	chr1	224149534	224150120	TCONS_l2_00001809	461	462	874	1000	752	616	563	699	859	705	681	395	284	547	185	438	548	524	575	640	512	423	0.0918684	Testes_R
2295	chr1	224151307	224159470	TCONS_00001838	125	41	182	593	157	218	0	87	301	197	26	198	32	240	0	141	178	124	284	120	50	98	0.319823	Testes_R
2295	chr1	224161681	224174343	TCONS_l2_00001811	461	462	874	1000	752	616	563	699	859	705	681	395	284	547	185	438	548	524	575	640	512	423	0.0918684	Testes_R
2295	chr1	224161742	224174336	TCONS_l2_00001812	461	462	874	1000	752	616	563	699	859	705	681	395	284	547	185	438	548	524	575	640	512	423	0.0918684	Testes_R
2295	chr1	224179797	224195317	TCONS_l2_00000846	453	223	227	958	585	615	508	522	523	618	480	519	273	664	329	849	599	401	333	615	86	600	0.115597	Testes_R
2295	chr1	224180426	224192442	TCONS_l2_00000848	453	223	227	958	585	615	508	522	523	618	480	519	273	664	329	849	599	401	333	615	86	600	0.115597	Testes_R
2295	chr1	224180426	224192438	TCONS_l2_00000847	453	223	227	958	585	615	508	522	523	618	480	519	273	664	329	849	599	401	333	615	86	600	0.115597	Testes_R
2295	chr1	224180461	224196185	TCONS_l2_00000849	453	223	227	958	585	615	508	522	523	618	480	519	273	664	329	849	599	401	333	615	86	600	0.115597	Testes_R
2295	chr1	224180489	224192503	TCONS_l2_00000850	453	223	227	958	585	615	508	522	523	618	480	519	273	664	329	849	599	401	333	615	86	600	0.115597	Testes_R
2295	chr1	224180493	224198290	TCONS_l2_00000851	453	223	227	958	585	615	508	522	523	618	480	519	273	664	329	849	599	401	333	615	86	600	0.115597	Testes_R
2295	chr1	224183658	224197405	TCONS_l2_00002321	453	223	227	958	585	615	508	522	523	618	480	519	273	664	329	849	599	401	333	615	86	600	0.115597	Testes_R
2295	chr1	224189608	224197818	TCONS_l2_00002322	453	223	227	958	585	615	508	522	523	618	480	519	273	664	329	849	599	401	333	615	86	600	0.115597	Testes_R
2295	chr1	224204521	224218727	TCONS_l2_00001813	128	213	0	231	482	317	154	171	0	200	187	233	262	215	0	339	177	0	368	256	69	205	0.301782	Testes
2296	chr1	224284516	224298709	TCONS_00001839	0	0	0	0	224	0	0	0	0	0	0	0	0	0	0	0	0	0	0	0	0	0	1	Testes
2297	chr1	224396448	224400981	TCONS_00000743	0	0	0	0	0	0	0	88	0	87	0	0	0	0	0	134	0	0	0	0	0	0	0.912961	Brain
2297	chr1	224396448	224398114	TCONS_00000742	0	0	0	0	0	0	0	88	0	87	0	0	0	0	0	134	0	0	0	0	0	0	0.912961	Brain
2298	chr1	224623156	224624723	TCONS_00001840	0	0	0	710	658	121	0	0	0	0	0	0	0	0	0	0	0	0	171	0	0	0	0.880767	Testes_R
2299	chr1	224770787	224785257	TCONS_l2_00000862	0	0	0	0	0	0	0	0	0	0	0	0	0	0	0	0	0	0	0	0	0	0	NA	adipose
2300	chr1	224795998	224803762	TCONS_00001842	0	0	242	90	468	0	0	0	0	0	174	0	0	0	0	398	0	0	137	0	0	0	0.798046	Testes
2300	chr1	224795998	224803149	TCONS_00001841	0	0	242	90	468	0	0	0	0	0	174	0	0	0	0	398	0	0	137	0	0	0	0.798046	Testes
2300	chr1	224799113	224803626	TCONS_00001843	0	0	242	90	468	0	0	0	0	0	174	0	0	0	0	398	0	0	137	0	0	0	0.798046	Testes
2300	chr1	224802997	224803922	TCONS_00000744	0	0	242	90	468	0	0	0	0	0	174	0	0	0	0	398	0	0	137	0	0	0	0.798046	Testes
2301	chr1	224954057	224967057	TCONS_00001303	0	0	0	793	542	0	0	0	0	0	0	0	0	0	0	105	0	0	0	0	0	0	0.921833	Testes_R
2301	chr1	224954601	224961043	TCONS_00000410	0	0	0	793	542	0	0	0	0	0	0	0	0	0	0	105	0	0	0	0	0	0	0.921833	Testes_R
2302	chr1	225071655	225072471	TCONS_00001844	0	0	0	0	326	0	0	0	0	0	0	0	0	0	0	0	0	0	0	0	0	0	1	Testes
2306	chr1	225634944	225653045	TCONS_00000745	0	0	0	0	0	0	0	462	0	0	246	0	0	0	0	0	0	0	0	0	298	0	0.913029	Prostate
2306	chr1	225635692	225652985	TCONS_00000746	0	0	0	0	0	0	0	462	0	0	246	0	0	0	0	0	0	0	0	0	298	0	0.913029	Prostate
2306	chr1	225636127	225649287	TCONS_00001845	0	0	0	0	0	0	0	462	0	0	246	0	0	0	0	0	0	0	0	0	298	0	0.913029	Prostate
2306	chr1	225657546	225660157	TCONS_00001304	0	67	0	0	0	24	0	378	0	0	16	0	0	99	0	0	0	0	0	0	268	0	0.835819	Prostate
2308	chr1	225888414	225898540	TCONS_00001306	0	0	0	448	283	601	567	110	0	0	0	238	0	0	0	0	151	0	259	78	89	0	0.644821	Thyroid
2308	chr1	225888417	225904065	TCONS_00001307	0	0	0	448	283	601	567	110	0	0	0	238	0	0	0	0	151	0	259	78	89	0	0.644821	Thyroid
2308	chr1	225888430	225904107	TCONS_00001308	0	0	0	448	283	601	567	110	0	0	0	238	0	0	0	0	151	0	259	78	89	0	0.644821	Thyroid
2308	chr1	225898089	225904316	TCONS_00002241	0	0	0	448	283	601	567	110	0	0	0	238	0	0	0	0	151	0	259	78	89	0	0.644821	Thyroid
2308	chr1	225898669	225923976	TCONS_00000747	0	0	0	0	113	0	0	0	0	0	0	0	0	0	0	0	0	0	0	0	0	0	1	Testes
2311	chr1	226271655	226277990	TCONS_l2_00002324	72	0	0	0	232	198	106	149	0	186	0	146	0	242	0	284	161	154	0	0	242	168	0.484535	Brain
2311	chr1	226274502	226278045	TCONS_l2_00000871	72	0	0	0	232	198	106	149	0	186	0	146	0	242	0	284	161	154	0	0	242	168	0.484535	Brain
2311	chr1	226274581	226277993	TCONS_l2_00002325	72	0	0	0	232	198	106	149	0	186	0	146	0	242	0	284	161	154	0	0	242	168	0.484535	Brain
2312	chr1	226409811	226410285	TCONS_00001313	0	0	0	0	274	0	0	0	0	0	0	0	0	0	0	0	0	0	0	0	0	0	1	Testes
2314	chr1	226680709	226681472	TCONS_l2_00001825	763	764	819	614	852	765	987	851	507	771	741	704	773	749	0	916	850	638	686	899	716	986	0.0836402	skeletalMuscle
2314	chr1	226723318	226730469	TCONS_l2_00002786	264	0	0	80	126	94	666	31	0	0	278	0	0	32	0	30	0	0	0	918	87	314	0.636173	kidney
2314	chr1	226726130	226728853	TCONS_l2_00001826	264	0	0	80	126	94	666	31	0	0	278	0	0	32	0	30	0	0	0	918	87	314	0.636173	kidney
2321	chr1	227581291	227618721	TCONS_l2_00002326	15	10	0	0	23	0	0	0	0	0	0	0	0	0	0	0	0	0	168	0	25	0	0.89226	hLF_r1
2321	chr1	227597465	227613758	TCONS_l2_00002327	15	10	0	0	23	0	0	0	0	0	0	0	0	0	0	0	0	0	168	0	25	0	0.89226	hLF_r1
2324	chr1	227976987	227979782	TCONS_00001315	0	52	229	248	85	280	0	108	0	261	0	101	0	69	0	162	122	0	218	55	80	0	0.474449	Thyroid
2325	chr1	228154669	228162651	TCONS_l2_00000879	258	37	12	982	395	56	41	45	119	290	154	21	56	191	0	14	28	27	51	16	8	13	0.459069	Testes_R
2325	chr1	228155358	228158853	TCONS_l2_00002788	8	10	27	9	0	0	2	27	126	0	10	103	15	1	0	10	8	12	34	22	7	33	0.561325	Placenta_R
2325	chr1	228159872	228161284	TCONS_l2_00000880	258	37	12	982	395	56	41	45	119	290	154	21	56	191	0	14	28	27	51	16	8	13	0.459069	Testes_R
2327	chr1	228382415	228391302	TCONS_l2_00000881	99	45	234	229	191	332	51	186	57	425	267	145	76	330	0	241	252	84	77	150	130	129	0.221806	Ovary
2329	chr1	228623043	228629593	TCONS_00001853	0	0	0	0	215	0	0	0	0	0	0	0	0	0	0	0	0	0	0	0	0	0	1	Testes
2329	chr1	228688982	228697976	TCONS_00001318	129	0	0	0	278	202	0	288	0	135	83	0	128	424	0	0	237	312	0	0	103	0	0.594437	adrenal
2329	chr1	228696524	228697570	TCONS_00001319	129	0	0	0	278	202	0	288	0	135	83	0	128	424	0	0	237	312	0	0	103	0	0.594437	adrenal
2332	chr1	229027197	229033564	TCONS_00001854	0	0	0	0	0	0	0	0	0	0	0	329	0	0	0	0	0	0	0	0	0	0	1	Lung
2333	chr1	229228561	229230652	TCONS_00000749	0	155	0	0	161	0	0	292	0	0	0	0	0	0	0	0	0	0	0	0	0	0	0.915014	Prostate
2334	chr1	229359207	229363309	TCONS_00000750	0	0	0	0	0	0	0	0	0	0	0	0	0	0	0	0	0	0	0	0	0	0	NA	adipose
2335	chr1	229394027	229406750	TCONS_l2_00002790	327	30	486	626	482	721	604	344	222	504	270	183	443	167	235	526	462	249	158	561	255	394	0.129894	Thyroid
2335	chr1	229399697	229406788	TCONS_l2_00001839	327	30	486	626	482	721	604	344	222	504	270	183	443	167	235	526	462	249	158	561	255	394	0.129894	Thyroid
2335	chr1	229404627	229406729	TCONS_l2_00001840	327	30	486	626	482	721	604	344	222	504	270	183	443	167	235	526	462	249	158	561	255	394	0.129894	Thyroid
2335	chr1	229455026	229455445	TCONS_00001320	0	0	0	0	0	0	0	0	0	0	354	0	0	0	0	238	0	0	0	0	0	0	0.955589	LymphNode
2339	chr1	229916290	229926495	TCONS_00001856	0	0	0	0	184	0	0	0	0	0	0	0	0	0	0	0	0	0	0	0	0	0	1	Testes
2339	chr1	230011296	230021499	TCONS_l2_00002792	0	0	0	1000	792	0	0	0	0	0	0	0	0	0	0	0	0	0	0	0	0	0	0.953986	Testes_R
2339	chr1	230011319	230027818	TCONS_l2_00001842	0	0	0	1000	792	0	0	0	0	0	0	0	0	0	0	0	0	0	0	0	0	0	0.953986	Testes_R
2339	chr1	230019897	230027874	TCONS_l2_00001843	0	0	0	1000	792	0	0	0	0	0	0	0	0	0	0	0	0	0	0	0	0	0	0.953986	Testes_R
2339	chr1	230020073	230027818	TCONS_l2_00001844	0	0	0	1000	792	0	0	0	0	0	0	0	0	0	0	0	0	0	0	0	0	0	0.953986	Testes_R
2339	chr1	230020073	230027818	TCONS_l2_00001845	0	0	0	1000	792	0	0	0	0	0	0	0	0	0	0	0	0	0	0	0	0	0	0.953986	Testes_R
2340	chr1	230138431	230142912	TCONS_00001322	0	302	663	0	101	0	0	102	0	0	269	0	163	0	0	267	0	0	0	209	0	124	0.696344	brain_R
2340	chr1	230138476	230142909	TCONS_00000414	0	302	663	0	101	0	0	102	0	0	269	0	163	0	0	267	0	0	0	209	0	124	0.696344	brain_R
2343	chr1	230450245	230451789	TCONS_00001323	0	0	874	173	51	149	0	0	0	39	0	0	111	0	0	884	0	0	0	129	0	137	0.725628	Brain
2345	chr1	230728405	230731329	TCONS_00000415	0	0	0	0	0	0	0	0	0	0	0	0	0	0	0	0	0	0	0	0	0	0	NA	adipose
2345	chr1	230774213	230776446	TCONS_00001864	0	0	225	438	252	0	156	0	0	0	60	0	0	0	0	150	0	0	0	0	0	0	0.80326	Testes_R
2347	chr1	230959386	230960453	TCONS_00000755	0	0	0	0	0	0	0	0	0	0	0	0	0	0	0	0	0	0	0	0	0	0	NA	adipose
2347	chr1	231014537	231025361	TCONS_00002621	0	0	0	0	329	0	0	0	0	0	0	0	0	0	0	0	0	0	0	0	0	0	1	Testes
2350	chr1	231454149	231456100	TCONS_00001324	0	0	0	268	212	0	49	0	0	68	0	40	0	0	0	0	0	0	0	0	0	0	0.853425	Testes_R
2350	chr1	231464487	231467017	TCONS_00000416	406	646	248	0	479	442	736	420	235	335	873	526	526	482	201	429	493	318	249	606	382	516	0.153706	LymphNode
2352	chr1	231658133	231664302	TCONS_00000756	525	921	439	1000	1000	586	955	729	672	302	832	659	966	572	0	284	599	693	795	674	806	643	0.107183	Testes_R
2352	chr1	231658206	231664042	TCONS_00000758	525	921	439	1000	1000	586	955	729	672	302	832	659	966	572	0	284	599	693	795	674	806	643	0.107183	Testes_R
2352	chr1	231658206	231664001	TCONS_00000757	525	921	439	1000	1000	586	955	729	672	302	832	659	966	572	0	284	599	693	795	674	806	643	0.107183	Testes_R
2352	chr1	231658262	231664302	TCONS_00000759	525	921	439	1000	1000	586	955	729	672	302	832	659	966	572	0	284	599	693	795	674	806	643	0.107183	Testes_R
2352	chr1	231658906	231664321	TCONS_00001869	525	921	439	1000	1000	586	955	729	672	302	832	659	966	572	0	284	599	693	795	674	806	643	0.107183	Testes_R
2352	chr1	231662851	231664247	TCONS_00000760	525	921	439	1000	1000	586	955	729	672	302	832	659	966	572	0	284	599	693	795	674	806	643	0.107183	Testes_R
2352	chr1	231662868	231664082	TCONS_00001870	525	921	439	1000	1000	586	955	729	672	302	832	659	966	572	0	284	599	693	795	674	806	643	0.107183	Testes_R
2357	chr1	232295836	232321389	TCONS_00000417	0	0	0	0	0	0	0	0	0	0	0	0	0	0	0	0	0	0	190	0	0	0	1	hLF_r1
2357	chr1	232310677	232315859	TCONS_00000761	0	0	0	0	0	0	0	0	0	0	0	0	0	0	0	0	0	0	53	0	0	0	1	hLF_r1
2358	chr1	232447237	232448857	TCONS_00000418	0	0	0	587	378	0	0	0	0	0	0	0	0	0	0	0	0	0	0	0	0	0	0.955661	Testes_R
2358	chr1	232449867	232450795	TCONS_00001326	0	0	0	378	140	0	0	0	0	0	0	0	0	0	0	0	0	0	0	0	0	0	0.960311	Testes_R
2361	chr1	232853816	232857996	TCONS_00000419	0	0	0	492	385	0	0	0	0	0	0	0	0	0	0	0	0	0	0	0	0	0	0.95426	Testes_R
2361	chr1	232854525	232862099	TCONS_00001327	0	0	0	492	385	0	0	0	0	0	0	0	0	0	0	0	0	0	0	0	0	0	0.95426	Testes_R
2361	chr1	232862999	232878461	TCONS_00000762	0	0	0	828	691	0	0	0	0	0	0	0	0	0	0	0	0	0	0	0	0	0	0.953661	Testes_R
2361	chr1	232863009	232878449	TCONS_00001871	0	0	0	828	691	0	0	0	0	0	0	0	0	0	0	0	0	0	0	0	0	0	0.953661	Testes_R
2361	chr1	232876681	232878755	TCONS_00001873	0	0	0	828	691	0	0	0	0	0	0	0	0	0	0	0	0	0	0	0	0	0	0.953661	Testes_R
2361	chr1	232877015	232878449	TCONS_00001874	0	0	0	828	691	0	0	0	0	0	0	0	0	0	0	0	0	0	0	0	0	0	0.953661	Testes_R
2362	chr1	232979122	233033391	TCONS_00001329	0	0	0	681	592	0	0	0	0	0	0	0	0	0	0	0	0	0	0	0	0	0	0.953401	Testes_R
2362	chr1	232979122	233001203	TCONS_00002259	0	0	0	681	592	0	0	0	0	0	0	0	0	0	0	0	0	0	0	0	0	0	0.953401	Testes_R
2362	chr1	232979122	232994249	TCONS_00001328	0	0	0	681	592	0	0	0	0	0	0	0	0	0	0	0	0	0	0	0	0	0	0.953401	Testes_R
2363	chr1	233046449	233060203	TCONS_l2_00000903	0	0	0	0	213	0	0	0	0	0	0	0	0	0	0	0	0	0	0	0	0	0	1	Testes
2363	chr1	233067053	233068773	TCONS_00001330	0	0	0	390	210	0	0	0	0	0	0	0	0	0	0	0	0	0	0	0	0	0	0.957302	Testes_R
2369	chr1	233860044	233866032	TCONS_00001331	0	0	0	497	424	0	0	0	0	0	0	0	0	0	0	84	0	0	0	0	0	0	0.919533	Testes_R
2369	chr1	233860206	233866505	TCONS_00002260	0	0	0	497	424	0	0	0	0	0	0	0	0	0	0	84	0	0	0	0	0	0	0.919533	Testes_R
2375	chr1	234663637	234667522	TCONS_l2_00002801	71	0	153	0	169	263	257	553	0	229	171	181	0	257	0	496	342	70	0	45	273	98	0.41756	Prostate
2375	chr1	234663651	234667013	TCONS_l2_00001867	71	0	153	0	169	263	257	553	0	229	171	181	0	257	0	496	342	70	0	45	273	98	0.41756	Prostate
2375	chr1	234665687	234667511	TCONS_l2_00002802	71	0	153	0	169	263	257	553	0	229	171	181	0	257	0	496	342	70	0	45	273	98	0.41756	Prostate
2375	chr1	234666854	234667502	TCONS_l2_00001868	71	0	153	0	169	263	257	553	0	229	171	181	0	257	0	496	342	70	0	45	273	98	0.41756	Prostate
2375	chr1	234701043	234705834	TCONS_00000420	0	0	0	494	0	0	0	0	0	0	0	0	0	0	0	0	0	0	0	0	0	0	1	Testes_R
2376	chr1	234765056	234770524	TCONS_00000010	33	0	0	0	0	164	31	0	0	0	0	0	0	0	0	27	233	0	0	0	0	0	0.865311	breast
2376	chr1	234782034	234796669	TCONS_00000069	0	0	0	286	215	0	0	0	0	0	96	0	0	0	0	0	0	0	0	0	0	0	0.916281	Testes_R
2376	chr1	234791870	234816868	TCONS_00000421	0	0	0	286	215	0	0	0	0	0	96	0	0	0	0	0	0	0	0	0	0	0	0.916281	Testes_R
2376	chr1	234796016	234802850	TCONS_00000422	0	0	0	286	215	0	0	0	0	0	96	0	0	0	0	0	0	0	0	0	0	0	0.916281	Testes_R
2376	chr1	234805268	234831900	TCONS_00000764	0	0	0	0	22	0	0	0	0	0	27	0	33	21	0	0	0	0	0	0	0	0	0.870921	Liver
2376	chr1	234809841	234818922	TCONS_00000423	0	0	0	286	215	0	0	0	0	0	96	0	0	0	0	0	0	0	0	0	0	0	0.916281	Testes_R
2376	chr1	234844780	234848736	TCONS_00001880	0	0	0	0	0	123	0	0	0	0	0	0	185	0	0	0	0	0	0	0	0	0	0.956076	Liver
2376	chr1	234845004	234851761	TCONS_00000424	0	0	0	0	92	125	0	42	0	0	0	39	447	25	0	0	0	0	0	47	0	0	0.813197	Liver
2376	chr1	234845129	234855967	TCONS_00000070	0	0	0	0	92	125	0	42	0	0	0	39	447	25	0	0	0	0	0	47	0	0	0.813197	Liver
2376	chr1	234852397	234855058	TCONS_00001332	0	0	0	0	92	125	0	42	0	0	0	39	447	25	0	0	0	0	0	47	0	0	0.813197	Liver
2376	chr1	234852451	234855189	TCONS_00002622	0	0	0	0	0	0	0	0	0	0	0	0	295	0	0	0	0	0	0	0	0	0	1	Liver
2376	chr1	234861147	234867390	TCONS_00000071	0	76	0	99	163	59	0	29	0	94	74	31	0	120	0	31	44	0	0	189	0	62	0.545386	kidney
2378	chr1	235087870	235100203	TCONS_00001882	36	782	0	824	875	18	11	26	93	156	30	204	724	35	0	0	291	0	270	319	26	0	0.475805	Testes
2378	chr1	235087870	235096128	TCONS_00001881	36	782	0	824	875	18	11	26	93	156	30	204	724	35	0	0	291	0	270	319	26	0	0.475805	Testes
2378	chr1	235092977	235095736	TCONS_00000425	0	146	0	0	0	0	0	0	0	0	0	0	39	0	0	0	92	0	0	1	0	0	0.914936	whitebloodcell
2378	chr1	235093091	235099746	TCONS_00000118	36	782	0	824	875	18	11	26	93	156	30	204	724	35	0	0	291	0	270	319	26	0	0.475805	Testes
2378	chr1	235095394	235104171	TCONS_00001883	36	782	0	824	875	18	11	26	93	156	30	204	724	35	0	0	291	0	270	319	26	0	0.475805	Testes
2378	chr1	235095407	235099574	TCONS_00000765	36	782	0	824	875	18	11	26	93	156	30	204	724	35	0	0	291	0	270	319	26	0	0.475805	Testes
2378	chr1	235095409	235098935	TCONS_00000766	36	782	0	824	875	18	11	26	93	156	30	204	724	35	0	0	291	0	270	319	26	0	0.475805	Testes
2378	chr1	235095412	235105809	TCONS_00000767	36	782	0	824	875	18	11	26	93	156	30	204	724	35	0	0	291	0	270	319	26	0	0.475805	Testes
2378	chr1	235095420	235096128	TCONS_00001884	36	782	0	824	875	18	11	26	93	156	30	204	724	35	0	0	291	0	270	319	26	0	0.475805	Testes
2378	chr1	235095432	235097431	TCONS_00001885	36	782	0	824	875	18	11	26	93	156	30	204	724	35	0	0	291	0	270	319	26	0	0.475805	Testes
2378	chr1	235097122	235098873	TCONS_00000768	36	782	0	824	875	18	11	26	93	156	30	204	724	35	0	0	291	0	270	319	26	0	0.475805	Testes
2378	chr1	235098086	235099547	TCONS_00001886	36	782	0	824	875	18	11	26	93	156	30	204	724	35	0	0	291	0	270	319	26	0	0.475805	Testes
2378	chr1	235108773	235116431	TCONS_00001887	0	600	0	0	0	0	0	0	0	0	0	0	252	0	0	0	0	0	0	0	0	0	0.95882	whitebloodcell
2378	chr1	235115912	235116505	TCONS_00001888	0	600	0	0	0	0	0	0	0	0	0	0	252	0	0	0	0	0	0	0	0	0	0.95882	whitebloodcell
2386	chr1	236105852	236107105	TCONS_l2_00002808	0	0	0	0	0	0	0	0	0	0	0	0	0	0	0	0	0	0	0	0	0	0	NA	adipose
2386	chr1	236120926	236138865	TCONS_00001333	118	0	0	0	110	0	0	237	0	0	133	0	196	145	0	0	0	0	0	0	0	0	0.78547	Prostate
2387	chr1	236260401	236261074	TCONS_00002266	0	0	0	1000	0	0	0	0	0	0	0	0	0	0	0	0	0	0	0	0	0	0	1	Testes_R
2387	chr1	236260401	236261074	TCONS_00002264	0	0	0	1000	0	0	0	0	0	0	0	0	0	0	0	0	0	0	0	0	0	0	1	Testes_R
2387	chr1	236260401	236261074	TCONS_00002265	0	0	0	1000	0	0	0	0	0	0	0	0	0	0	0	0	0	0	0	0	0	0	1	Testes_R
2387	chr1	236260401	236261074	TCONS_00002263	0	0	0	1000	0	0	0	0	0	0	0	0	0	0	0	0	0	0	0	0	0	0	1	Testes_R
2393	chr1	237070343	237091621	TCONS_00001335	0	11	110	329	219	176	457	327	0	499	161	0	69	20	0	29	11	0	0	626	251	196	0.476732	kidney
2393	chr1	237070343	237080231	TCONS_00002269	0	11	110	329	219	176	457	327	0	499	161	0	69	20	0	29	11	0	0	626	251	196	0.476732	kidney
2393	chr1	237076592	237080307	TCONS_00001336	0	11	110	329	219	176	457	327	0	499	161	0	69	20	0	29	11	0	0	626	251	196	0.476732	kidney
2393	chr1	237076594	237085551	TCONS_00001337	0	11	110	329	219	176	457	327	0	499	161	0	69	20	0	29	11	0	0	626	251	196	0.476732	kidney
2401	chr1	238084605	238090956	TCONS_l2_00000914	910	953	473	449	684	767	482	873	737	921	846	1000	699	650	431	542	674	857	899	493	672	344	0.0607582	Lung
2405	chr1	238588740	238608261	TCONS_00001340	0	0	0	504	249	0	0	0	0	0	0	0	0	0	0	0	0	0	0	0	0	0	0.95776	Testes_R
2405	chr1	238643685	238649317	TCONS_00000027	0	0	0	225	244	344	71	377	312	321	91	0	0	318	0	99	50	127	90	840	148	0	0.493104	kidney
2411	chr1	239413978	239416637	TCONS_00001891	0	0	0	414	319	0	0	0	0	0	0	0	0	0	0	0	0	0	0	0	0	0	0.954434	Testes_R
2411	chr1	239433024	239461237	TCONS_00000769	0	0	0	0	0	0	0	0	0	0	0	0	0	0	0	0	0	0	0	0	0	0	NA	adipose
2416	chr1	240078738	240080255	TCONS_00000770	0	0	0	0	0	0	0	0	0	0	0	0	0	0	0	0	0	0	0	223	0	0	1	kidney
2417	chr1	240170850	240176558	TCONS_l2_00000917	0	0	0	738	417	0	0	0	0	0	0	0	0	0	0	0	0	0	96	0	0	0	0.923509	Testes_R
2422	chr1	240821423	240821840	TCONS_00001893	0	0	0	0	0	0	0	347	0	0	0	0	0	0	0	0	0	0	475	0	0	0	0.9548	hLF_r1
2422	chr1	240902676	240906878	TCONS_00002627	0	0	0	1000	908	0	0	0	0	0	0	0	0	0	0	0	0	0	0	0	0	0	0.953045	Testes_R
2422	chr1	240902676	240906878	TCONS_00002626	0	0	0	1000	908	0	0	0	0	0	0	0	0	0	0	0	0	0	0	0	0	0	0.953045	Testes_R
2422	chr1	240902728	240906911	TCONS_00000771	0	0	0	1000	908	0	0	0	0	0	0	0	0	0	0	0	0	0	0	0	0	0	0.953045	Testes_R
2428	chr1	241577018	241596639	TCONS_l2_00000923	0	0	586	0	0	0	0	0	0	0	0	46	0	0	0	621	0	299	0	0	0	0	0.882088	Brain
2428	chr1	241577065	241596930	TCONS_l2_00000924	0	0	586	0	0	0	0	0	0	0	0	46	0	0	0	621	0	299	0	0	0	0	0.882088	Brain
2428	chr1	241587502	241597079	TCONS_l2_00000925	0	0	586	0	0	0	0	0	0	0	0	46	0	0	0	621	0	299	0	0	0	0	0.882088	Brain
2428	chr1	241587591	241596628	TCONS_l2_00002345	0	0	586	0	0	0	0	0	0	0	0	46	0	0	0	621	0	299	0	0	0	0	0.882088	Brain
2429	chr1	241823780	241827485	TCONS_l2_00000927	0	0	0	610	736	246	0	0	0	0	0	0	0	0	0	0	0	0	0	0	0	0	0.913998	Testes
2431	chr1	242072239	242075035	TCONS_00001347	0	0	0	0	195	0	0	0	0	0	0	0	0	0	0	0	0	0	0	0	0	0	1	Testes
2436	chr1	242692665	242693831	TCONS_00001895	0	0	0	0	220	0	0	0	0	0	0	0	0	0	0	0	0	0	0	0	0	0	1	Testes
2436	chr1	242717037	242718022	TCONS_00001896	0	0	0	0	139	0	0	0	0	0	0	0	0	0	0	0	0	0	0	0	0	0	1	Testes
2440	chr1	243169146	243170770	TCONS_00000772	0	0	0	0	0	0	0	0	0	0	0	0	0	0	0	0	0	0	0	0	0	0	NA	adipose
2440	chr1	243192813	243211127	TCONS_l2_00002811	19	0	0	296	318	154	0	7	0	189	0	0	48	196	0	43	196	0	0	29	160	0	0.605313	Testes
2440	chr1	243194573	243211171	TCONS_l2_00002812	19	0	0	296	318	154	0	7	0	189	0	0	48	196	0	43	196	0	0	29	160	0	0.605313	Testes
2440	chr1	243202215	243211826	TCONS_l2_00002813	19	0	0	296	318	154	0	7	0	189	0	0	48	196	0	43	196	0	0	29	160	0	0.605313	Testes
2440	chr1	243211038	243215554	TCONS_l2_00002814	19	0	0	296	318	154	0	7	0	189	0	0	48	196	0	43	196	0	0	29	160	0	0.605313	Testes
2440	chr1	243219130	243221165	TCONS_l2_00002815	294	334	310	1000	618	211	70	351	587	344	432	224	179	309	88	383	296	108	410	252	246	289	0.191198	Testes_R
2440	chr1	243219615	243265046	TCONS_l2_00002816	294	334	310	1000	618	211	70	351	587	344	432	224	179	309	88	383	296	108	410	252	246	289	0.191198	Testes_R
2440	chr1	243220177	243221150	TCONS_l2_00002817	294	334	310	1000	618	211	70	351	587	344	432	224	179	309	88	383	296	108	410	252	246	289	0.191198	Testes_R
2440	chr1	243220532	243221149	TCONS_l2_00002818	294	334	310	1000	618	211	70	351	587	344	432	224	179	309	88	383	296	108	410	252	246	289	0.191198	Testes_R
2440	chr1	243242312	243254828	TCONS_l2_00001892	294	334	310	1000	618	211	70	351	587	344	432	224	179	309	88	383	296	108	410	252	246	289	0.191198	Testes_R
2440	chr1	243244003	243251533	TCONS_l2_00001893	294	334	310	1000	618	211	70	351	587	344	432	224	179	309	88	383	296	108	410	252	246	289	0.191198	Testes_R
2440	chr1	243251172	243252871	TCONS_l2_00001894	294	334	310	1000	618	211	70	351	587	344	432	224	179	309	88	383	296	108	410	252	246	289	0.191198	Testes_R
2440	chr1	243251192	243254864	TCONS_l2_00001895	294	334	310	1000	618	211	70	351	587	344	432	224	179	309	88	383	296	108	410	252	246	289	0.191198	Testes_R
2440	chr1	243251336	243255900	TCONS_l2_00002819	294	334	310	1000	618	211	70	351	587	344	432	224	179	309	88	383	296	108	410	252	246	289	0.191198	Testes_R
2440	chr1	243251429	243265020	TCONS_l2_00002820	294	334	310	1000	618	211	70	351	587	344	432	224	179	309	88	383	296	108	410	252	246	289	0.191198	Testes_R
2440	chr1	243252412	243265070	TCONS_l2_00001896	294	334	310	1000	618	211	70	351	587	344	432	224	179	309	88	383	296	108	410	252	246	289	0.191198	Testes_R
2440	chr1	243254692	243255892	TCONS_l2_00002821	294	334	310	1000	618	211	70	351	587	344	432	224	179	309	88	383	296	108	410	252	246	289	0.191198	Testes_R
2440	chr1	243254767	243255860	TCONS_l2_00002822	294	334	310	1000	618	211	70	351	587	344	432	224	179	309	88	383	296	108	410	252	246	289	0.191198	Testes_R
2440	chr1	243259292	243260889	TCONS_l2_00002823	294	334	310	1000	618	211	70	351	587	344	432	224	179	309	88	383	296	108	410	252	246	289	0.191198	Testes_R
2440	chr1	243260175	243265035	TCONS_l2_00002824	294	334	310	1000	618	211	70	351	587	344	432	224	179	309	88	383	296	108	410	252	246	289	0.191198	Testes_R
2447	chr1	244080673	244141783	TCONS_00001348	0	0	0	0	40	0	0	0	0	0	54	0	0	0	0	349	0	0	0	0	0	0	0.937237	Brain
2447	chr1	244129380	244142778	TCONS_00001897	0	0	0	0	166	0	0	0	0	0	0	0	0	0	0	0	0	0	0	0	0	0	1	Testes
2448	chr1	244210525	244212010	TCONS_00001898	0	35	0	335	118	0	0	56	0	0	155	0	0	92	0	0	0	0	0	64	0	0	0.785833	Testes_R
2448	chr1	244232121	244256328	TCONS_00000777	0	0	0	0	0	0	0	0	0	0	0	0	0	0	0	0	0	0	0	0	0	0	NA	adipose
2448	chr1	244270666	244272313	TCONS_00000428	0	0	0	0	0	0	0	0	0	0	0	0	0	0	0	0	0	0	0	0	0	0	NA	adipose
2449	chr1	244393072	244401962	TCONS_00001899	0	144	0	333	68	0	0	22	0	0	0	0	0	23	0	0	0	0	0	0	0	0	0.872786	Testes_R
2453	chr1	244938388	244944172	TCONS_00001900	0	0	0	0	213	0	0	0	0	0	0	0	0	0	0	0	0	0	0	0	0	0	1	Testes
2456	chr1	245293032	245295590	TCONS_00001349	0	0	0	0	211	77	0	356	0	323	0	110	0	129	0	117	166	0	0	144	154	0	0.635591	Prostate
2467	chr1	246679340	246687589	TCONS_l2_00002826	0	0	0	448	62	0	0	0	0	0	0	0	0	0	0	0	0	0	0	0	0	0	0.967694	Testes_R
2468	chr1	246846452	246855175	TCONS_00001350	0	88	0	425	241	0	0	56	0	0	0	0	0	68	0	206	56	0	0	0	0	0	0.782682	Testes_R
2468	chr1	246853348	246855123	TCONS_00000429	0	88	0	425	241	0	0	56	0	0	0	0	0	68	0	206	56	0	0	0	0	0	0.782682	Testes_R
2469	chr1	246939994	246956015	TCONS_00001352	0	490	541	886	383	204	119	402	553	413	200	142	0	250	0	378	120	208	542	448	192	189	0.286709	Testes_R
2469	chr1	246942004	246944345	TCONS_l2_00001906	43	478	256	491	197	224	21	222	222	268	69	224	120	88	208	469	149	56	193	194	201	152	0.185001	Testes_R
2469	chr1	246943680	246952996	TCONS_00001353	0	490	541	886	383	204	119	402	553	413	200	142	0	250	0	378	120	208	542	448	192	189	0.286709	Testes_R
2469	chr1	246947035	246955689	TCONS_00001354	0	490	541	886	383	204	119	402	553	413	200	142	0	250	0	378	120	208	542	448	192	189	0.286709	Testes_R
2469	chr1	246948951	246949406	TCONS_00002634	0	0	0	0	0	0	0	0	0	0	0	0	0	0	0	0	0	0	0	0	0	0	NA	adipose
2469	chr1	246952826	246955790	TCONS_00001355	0	490	541	886	383	204	119	402	553	413	200	142	0	250	0	378	120	208	542	448	192	189	0.286709	Testes_R
2469	chr1	246952918	246954788	TCONS_00000012	0	490	541	886	383	204	119	402	553	413	200	142	0	250	0	378	120	208	542	448	192	189	0.286709	Testes_R
2469	chr1	246953925	246955687	TCONS_00000432	0	490	541	886	383	204	119	402	553	413	200	142	0	250	0	378	120	208	542	448	192	189	0.286709	Testes_R
2472	chr1	247337100	247349185	TCONS_l2_00000939	187	84	101	261	225	216	55	214	108	260	112	580	385	283	0	229	208	0	30	185	314	68	0.281132	Lung
2472	chr1	247338626	247349215	TCONS_l2_00000940	187	84	101	261	225	216	55	214	108	260	112	580	385	283	0	229	208	0	30	185	314	68	0.281132	Lung
2472	chr1	247343764	247349239	TCONS_l2_00000941	187	84	101	261	225	216	55	214	108	260	112	580	385	283	0	229	208	0	30	185	314	68	0.281132	Lung
2472	chr1	247348511	247374139	TCONS_l2_00001907	701	810	522	587	576	688	437	693	803	700	1000	766	393	859	562	565	810	625	876	844	482	607	0.0630267	LymphNode
2472	chr1	247349952	247374136	TCONS_l2_00001908	701	810	522	587	576	688	437	693	803	700	1000	766	393	859	562	565	810	625	876	844	482	607	0.0630267	LymphNode
2472	chr1	247350253	247374147	TCONS_l2_00001910	701	810	522	587	576	688	437	693	803	700	1000	766	393	859	562	565	810	625	876	844	482	607	0.0630267	LymphNode
2472	chr1	247350253	247374147	TCONS_l2_00001909	701	810	522	587	576	688	437	693	803	700	1000	766	393	859	562	565	810	625	876	844	482	607	0.0630267	LymphNode
2472	chr1	247350444	247362791	TCONS_l2_00001911	701	810	522	587	576	688	437	693	803	700	1000	766	393	859	562	565	810	625	876	844	482	607	0.0630267	LymphNode
2472	chr1	247350582	247374111	TCONS_l2_00001912	701	810	522	587	576	688	437	693	803	700	1000	766	393	859	562	565	810	625	876	844	482	607	0.0630267	LymphNode
2472	chr1	247373992	247405125	TCONS_l2_00002828	701	810	522	587	576	688	437	693	803	700	1000	766	393	859	562	565	810	625	876	844	482	607	0.0630267	LymphNode
2472	chr1	247444092	247453811	TCONS_l2_00000943	0	0	140	180	84	96	46	0	0	55	0	0	0	144	0	367	63	0	83	213	0	32	0.60128	Brain
2472	chr1	247444654	247449782	TCONS_l2_00000944	0	0	140	180	84	96	46	0	0	55	0	0	0	144	0	367	63	0	83	213	0	32	0.60128	Brain
2473	chr1	247496211	247556671	TCONS_00002272	289	345	395	783	652	657	363	541	551	660	417	274	141	471	362	602	310	406	654	404	335	382	0.0958946	Testes_R
2473	chr1	247517240	247522638	TCONS_00001360	0	0	0	0	36	191	0	24	0	133	0	29	0	120	0	193	0	0	116	0	0	0	0.729317	Brain
2473	chr1	247537324	247538837	TCONS_00001361	0	0	267	0	0	214	0	0	0	193	0	0	0	0	0	478	0	0	0	0	0	0	0.874778	Brain
2473	chr1	247549930	247556961	TCONS_00001362	289	345	395	783	652	657	363	541	551	660	417	274	141	471	362	602	310	406	654	404	335	382	0.0958946	Testes_R
2475	chr1	247802917	247803681	TCONS_00001363	0	0	0	241	178	218	0	2	0	3	124	0	0	1	0	0	0	0	0	0	3	0	0.826759	Testes_R
2477	chr1	247996651	247998156	TCONS_l2_00001916	0	0	0	0	257	0	0	0	0	0	0	0	0	0	0	0	0	0	0	0	0	0	1	Testes
2482	chr1	248675755	248676345	TCONS_00001364	0	0	0	0	172	0	0	0	0	0	0	0	0	0	0	0	0	0	0	0	0	0	1	Testes
2483	chr1	248881946	248885506	TCONS_l2_00002830	0	0	395	0	188	0	0	0	212	0	0	0	0	0	0	279	0	0	0	458	30	0	0.80069	kidney
2483	chr1	248883215	248894375	TCONS_l2_00001921	0	0	395	0	188	0	0	0	212	0	0	0	0	0	0	279	0	0	0	458	30	0	0.80069	kidney
2485	chr1	249153362	249158995	TCONS_00000435	0	0	0	0	163	0	0	0	0	0	0	0	0	119	0	0	0	0	0	0	122	0	0.910365	Testes
1	chr2	8064284	8418214	TCONS_00003194	0	0	0	0	0	0	0	0	0	0	0	0	0	0	0	95	0	0	0	0	0	0	1	Brain
1	chr2	8147901	8468549	TCONS_00002661	0	539	206	606	174	0	0	104	0	0	0	321	0	0	0	277	44	0	0	0	37	0	0.700626	Testes_R
1	chr2	8147901	8464814	TCONS_00002743	0	539	206	606	174	0	0	104	0	0	0	321	0	0	0	277	44	0	0	0	37	0	0.700626	Testes_R
1	chr2	8200516	8427679	TCONS_00004128	0	539	206	606	174	0	0	104	0	0	0	321	0	0	0	277	44	0	0	0	37	0	0.700626	Testes_R
1	chr2	8347272	8468549	TCONS_00002744	0	539	206	606	174	0	0	104	0	0	0	321	0	0	0	277	44	0	0	0	37	0	0.700626	Testes_R
1	chr2	8383748	8434817	TCONS_00004129	0	539	206	606	174	0	0	104	0	0	0	321	0	0	0	277	44	0	0	0	37	0	0.700626	Testes_R
1	chr2	8385242	8434806	TCONS_00004130	0	539	206	606	174	0	0	104	0	0	0	321	0	0	0	277	44	0	0	0	37	0	0.700626	Testes_R
1	chr2	8385242	8431429	TCONS_00005085	0	539	206	606	174	0	0	104	0	0	0	321	0	0	0	277	44	0	0	0	37	0	0.700626	Testes_R
9	chr2	3135756	3149551	TCONS_00003156	0	0	0	0	0	0	0	0	0	0	0	0	0	0	0	0	0	0	0	0	0	0	NA	adipose
10	chr2	11531860	11542386	TCONS_l2_00013476	0	0	0	411	155	0	0	125	0	0	0	482	0	0	0	0	0	0	0	0	150	0	0.83877	Lung
10	chr2	11534244	11542378	TCONS_l2_00013477	0	0	0	411	155	0	0	125	0	0	0	482	0	0	0	0	0	0	0	0	150	0	0.83877	Lung
11	chr2	18825463	19125152	TCONS_00003590	0	0	0	0	263	0	0	165	0	0	0	170	0	0	0	0	0	0	0	0	0	0	0.912433	Testes
13	chr2	37716638	37764397	TCONS_00003637	0	0	0	0	0	0	0	0	0	0	0	0	0	0	0	0	0	0	0	0	0	295	1	heart
16	chr2	63902747	64054976	TCONS_l2_00014609	267	57	0	584	521	238	561	0	0	0	22	47	234	156	0	31	1000	0	0	0	0	558	0.576775	breast
18	chr2	78639672	78769187	TCONS_l2_00015845	34	92	0	238	232	200	115	89	0	144	136	57	23	128	0	212	166	0	0	257	145	272	0.349883	heart
21	chr2	107978737	108022716	TCONS_00002969	0	0	0	0	0	0	0	0	0	0	0	0	0	0	0	0	0	0	0	0	0	0	NA	adipose
21	chr2	107978774	108023785	TCONS_00002970	0	0	0	0	0	0	0	0	0	0	0	0	0	0	0	0	0	0	0	0	0	0	NA	adipose
21	chr2	107997647	108017142	TCONS_00002971	0	0	0	0	0	0	0	0	0	0	0	0	0	0	0	0	0	0	0	0	0	0	NA	adipose
21	chr2	108002087	108159105	TCONS_00003362	0	0	0	0	0	0	0	0	0	0	0	0	0	0	0	111	0	0	0	0	0	0	1	Brain
22	chr2	111143732	111169453	TCONS_l2_00014779	468	269	195	1000	1000	512	326	719	815	631	430	366	593	630	0	219	511	634	210	596	374	368	0.157925	Testes_R
22	chr2	111143987	111192743	TCONS_l2_00015904	468	269	195	1000	1000	512	326	719	815	631	430	366	593	630	0	219	511	634	210	596	374	368	0.157925	Testes_R
22	chr2	111144032	111149316	TCONS_l2_00014780	468	269	195	1000	1000	512	326	719	815	631	430	366	593	630	0	219	511	634	210	596	374	368	0.157925	Testes_R
22	chr2	111144721	111181261	TCONS_l2_00014781	468	269	195	1000	1000	512	326	719	815	631	430	366	593	630	0	219	511	634	210	596	374	368	0.157925	Testes_R
22	chr2	111964706	112252664	TCONS_l2_00014788	1000	1000	990	753	1000	1000	858	1000	1000	899	1000	1000	594	1000	1000	887	1000	1000	1000	1000	1000	992	0.00827624	adipose
22	chr2	111964784	112252624	TCONS_l2_00014789	1000	1000	990	753	1000	1000	858	1000	1000	899	1000	1000	594	1000	1000	887	1000	1000	1000	1000	1000	992	0.00827624	adipose
22	chr2	111964897	112253382	TCONS_l2_00014790	1000	1000	990	753	1000	1000	858	1000	1000	899	1000	1000	594	1000	1000	887	1000	1000	1000	1000	1000	992	0.00827624	adipose
22	chr2	111965358	112252692	TCONS_l2_00015909	1000	1000	990	753	1000	1000	858	1000	1000	899	1000	1000	594	1000	1000	887	1000	1000	1000	1000	1000	992	0.00827624	adipose
22	chr2	111965932	112252645	TCONS_l2_00014792	1000	1000	990	753	1000	1000	858	1000	1000	899	1000	1000	594	1000	1000	887	1000	1000	1000	1000	1000	992	0.00827624	adipose
22	chr2	111996295	112252597	TCONS_l2_00015910	1000	1000	990	753	1000	1000	858	1000	1000	899	1000	1000	594	1000	1000	887	1000	1000	1000	1000	1000	992	0.00827624	adipose
22	chr2	111997400	112252625	TCONS_l2_00015911	1000	1000	990	753	1000	1000	858	1000	1000	899	1000	1000	594	1000	1000	887	1000	1000	1000	1000	1000	992	0.00827624	adipose
22	chr2	111997546	112252618	TCONS_l2_00014796	1000	1000	990	753	1000	1000	858	1000	1000	899	1000	1000	594	1000	1000	887	1000	1000	1000	1000	1000	992	0.00827624	adipose
22	chr2	112033907	112252677	TCONS_l2_00015913	1000	1000	990	753	1000	1000	858	1000	1000	899	1000	1000	594	1000	1000	887	1000	1000	1000	1000	1000	992	0.00827624	adipose
22	chr2	112071888	112252610	TCONS_l2_00015914	1000	1000	990	753	1000	1000	858	1000	1000	899	1000	1000	594	1000	1000	887	1000	1000	1000	1000	1000	992	0.00827624	adipose
22	chr2	112101664	112252712	TCONS_l2_00014800	1000	1000	990	753	1000	1000	858	1000	1000	899	1000	1000	594	1000	1000	887	1000	1000	1000	1000	1000	992	0.00827624	adipose
22	chr2	112101667	112252631	TCONS_l2_00015915	1000	1000	990	753	1000	1000	858	1000	1000	899	1000	1000	594	1000	1000	887	1000	1000	1000	1000	1000	992	0.00827624	adipose
22	chr2	112124910	112252691	TCONS_l2_00014801	1000	1000	990	753	1000	1000	858	1000	1000	899	1000	1000	594	1000	1000	887	1000	1000	1000	1000	1000	992	0.00827624	adipose
22	chr2	112124944	112252613	TCONS_l2_00014802	1000	1000	990	753	1000	1000	858	1000	1000	899	1000	1000	594	1000	1000	887	1000	1000	1000	1000	1000	992	0.00827624	adipose
22	chr2	112186885	112252611	TCONS_l2_00015917	1000	1000	990	753	1000	1000	858	1000	1000	899	1000	1000	594	1000	1000	887	1000	1000	1000	1000	1000	992	0.00827624	adipose
22	chr2	112186885	112199198	TCONS_l2_00015916	1000	1000	990	753	1000	1000	858	1000	1000	899	1000	1000	594	1000	1000	887	1000	1000	1000	1000	1000	992	0.00827624	adipose
22	chr2	112186888	112252628	TCONS_l2_00015918	1000	1000	990	753	1000	1000	858	1000	1000	899	1000	1000	594	1000	1000	887	1000	1000	1000	1000	1000	992	0.00827624	adipose
22	chr2	112186889	112252645	TCONS_l2_00014803	1000	1000	990	753	1000	1000	858	1000	1000	899	1000	1000	594	1000	1000	887	1000	1000	1000	1000	1000	992	0.00827624	adipose
22	chr2	112186895	112252565	TCONS_l2_00015919	1000	1000	990	753	1000	1000	858	1000	1000	899	1000	1000	594	1000	1000	887	1000	1000	1000	1000	1000	992	0.00827624	adipose
22	chr2	112186899	112237838	TCONS_l2_00015920	1000	1000	990	753	1000	1000	858	1000	1000	899	1000	1000	594	1000	1000	887	1000	1000	1000	1000	1000	992	0.00827624	adipose
22	chr2	112186901	112252671	TCONS_l2_00014804	1000	1000	990	753	1000	1000	858	1000	1000	899	1000	1000	594	1000	1000	887	1000	1000	1000	1000	1000	992	0.00827624	adipose
22	chr2	112186905	112253251	TCONS_l2_00014805	1000	1000	990	753	1000	1000	858	1000	1000	899	1000	1000	594	1000	1000	887	1000	1000	1000	1000	1000	992	0.00827624	adipose
22	chr2	112187019	112252602	TCONS_l2_00015921	1000	1000	990	753	1000	1000	858	1000	1000	899	1000	1000	594	1000	1000	887	1000	1000	1000	1000	1000	992	0.00827624	adipose
22	chr2	114285144	114300249	TCONS_l2_00015925	387	0	0	0	706	355	560	1000	0	409	645	532	0	446	0	399	368	0	758	115	1000	493	0.407282	Prostate
22	chr2	114285918	114300285	TCONS_l2_00015926	387	0	0	0	706	355	560	1000	0	409	645	532	0	446	0	399	368	0	758	115	1000	493	0.407282	Prostate
22	chr2	114286223	114300213	TCONS_l2_00015927	387	0	0	0	706	355	560	1000	0	409	645	532	0	446	0	399	368	0	758	115	1000	493	0.407282	Prostate
22	chr2	114286372	114298793	TCONS_l2_00015928	387	0	0	0	706	355	560	1000	0	409	645	532	0	446	0	399	368	0	758	115	1000	493	0.407282	Prostate
22	chr2	114286496	114300235	TCONS_l2_00015929	387	0	0	0	706	355	560	1000	0	409	645	532	0	446	0	399	368	0	758	115	1000	493	0.407282	Prostate
22	chr2	114293395	114300503	TCONS_l2_00014824	387	0	0	0	706	355	560	1000	0	409	645	532	0	446	0	399	368	0	758	115	1000	493	0.407282	Prostate
23	chr2	124774434	124782750	TCONS_00003397	0	0	0	0	0	0	0	0	0	0	0	0	0	0	0	0	0	0	0	0	0	0	NA	adipose
24	chr2	129999745	130031421	TCONS_l2_00015957	0	0	0	246	34	127	514	0	0	0	0	0	0	0	0	0	0	0	0	0	0	0	0.893868	skeletalMuscle
24	chr2	130000718	130046716	TCONS_00003868	0	0	0	296	340	0	0	0	0	0	0	0	0	0	0	0	0	0	0	0	0	0	0.953509	Testes
26	chr2	145425533	145834289	TCONS_l2_00015504	92	61	0	706	832	52	253	184	0	126	173	100	0	175	0	0	138	102	0	434	108	32	0.479061	Testes
26	chr2	145425551	145834296	TCONS_l2_00015507	92	61	0	706	832	52	253	184	0	126	173	100	0	175	0	0	138	102	0	434	108	32	0.479061	Testes
26	chr2	145425551	145834289	TCONS_l2_00015506	92	61	0	706	832	52	253	184	0	126	173	100	0	175	0	0	138	102	0	434	108	32	0.479061	Testes
26	chr2	145425551	145802010	TCONS_l2_00015505	92	61	0	706	832	52	253	184	0	126	173	100	0	175	0	0	138	102	0	434	108	32	0.479061	Testes
32	chr2	199164086	199239273	TCONS_00002773	0	181	0	0	409	0	0	0	0	0	0	0	0	0	0	60	0	0	0	0	0	0	0.926271	Testes
37	chr2	241166976	241195452	TCONS_00003521	0	0	0	0	0	285	0	0	0	0	0	0	0	0	0	0	0	0	0	137	0	0	0.958516	Thyroid
73	chr2	388411	416885	TCONS_00002788	0	0	0	0	0	0	0	0	0	0	0	0	0	0	0	0	0	0	0	0	0	0	NA	adipose
73	chr2	779837	864112	TCONS_00002657	0	0	0	0	60	0	0	0	0	0	0	0	0	0	0	216	0	0	0	79	0	0	0.924827	Brain
73	chr2	780346	863877	TCONS_00002734	0	0	0	0	60	0	0	0	0	0	0	0	0	0	0	216	0	0	0	79	0	0	0.924827	Brain
76	chr2	3751406	3891877	TCONS_l2_00013440	44	0	0	763	719	0	0	0	0	0	0	0	0	0	0	82	0	0	0	78	0	0	0.862462	Testes_R
78	chr2	5742636	5831620	TCONS_00003170	0	0	0	771	593	0	0	0	0	0	0	0	0	0	0	0	0	0	0	0	0	0	0.954258	Testes_R
78	chr2	5747255	5790029	TCONS_00004107	0	0	0	771	593	0	0	0	0	0	0	0	0	0	0	0	0	0	0	0	0	0	0.954258	Testes_R
78	chr2	5758458	5831250	TCONS_00003171	0	0	0	771	593	0	0	0	0	0	0	0	0	0	0	0	0	0	0	0	0	0	0.954258	Testes_R
78	chr2	5758526	5831361	TCONS_00004108	0	0	0	771	593	0	0	0	0	0	0	0	0	0	0	0	0	0	0	0	0	0	0.954258	Testes_R
78	chr2	5761405	5790029	TCONS_00005065	0	0	0	771	593	0	0	0	0	0	0	0	0	0	0	0	0	0	0	0	0	0	0.954258	Testes_R
78	chr2	5761405	5774595	TCONS_00005064	0	0	0	771	593	0	0	0	0	0	0	0	0	0	0	0	0	0	0	0	0	0	0.954258	Testes_R
79	chr2	7199702	7217995	TCONS_l2_00014406	150	37	109	700	447	70	0	0	0	142	181	50	16	237	0	284	128	0	0	46	0	95	0.527235	Testes_R
79	chr2	7202857	7218011	TCONS_l2_00015692	150	37	109	700	447	70	0	0	0	142	181	50	16	237	0	284	128	0	0	46	0	95	0.527235	Testes_R
80	chr2	7469791	7472585	TCONS_00004124	0	0	0	0	208	0	0	0	0	0	0	0	0	0	0	0	0	0	0	0	0	0	1	Testes
80	chr2	8180063	8258454	TCONS_00003195	0	539	206	606	174	0	0	104	0	0	0	321	0	0	0	277	44	0	0	0	37	0	0.700626	Testes_R
81	chr2	8452938	8523751	TCONS_00003196	0	539	206	606	174	0	0	104	0	0	0	321	0	0	0	277	44	0	0	0	37	0	0.700626	Testes_R
82	chr2	9814151	9848542	TCONS_00002817	0	0	0	0	0	40	0	0	0	0	0	0	0	0	0	0	0	0	0	0	0	0	1	Thyroid
85	chr2	12675861	12805597	TCONS_00004148	429	0	0	0	0	0	0	0	0	0	0	0	0	0	0	0	0	0	0	0	0	0	1	adipose
85	chr2	13106912	13147138	TCONS_00002746	0	0	0	305	472	0	0	99	0	296	101	0	0	47	0	82	0	0	0	230	569	75	0.663288	colon
85	chr2	13106919	13121282	TCONS_00004150	0	0	0	305	472	0	0	99	0	296	101	0	0	47	0	82	0	0	0	230	569	75	0.663288	colon
85	chr2	13141014	13353671	TCONS_00003580	0	0	0	0	112	0	0	0	0	0	0	0	0	0	0	0	0	0	0	122	0	586	0.928743	heart
85	chr2	13141120	13414889	TCONS_00003581	0	0	0	0	112	0	0	0	0	0	0	0	0	0	0	0	0	0	0	122	0	586	0.928743	heart
86	chr2	13850655	14541087	TCONS_l2_00015719	0	0	0	0	0	0	0	0	0	0	0	0	0	0	0	0	0	0	0	0	0	0	NA	adipose
86	chr2	13863172	13898277	TCONS_00002687	0	0	0	0	0	0	0	0	0	0	0	0	0	0	0	0	0	0	0	0	0	0	NA	adipose
86	chr2	14368998	14541082	TCONS_l2_00015720	0	0	0	0	0	0	0	0	0	0	0	0	0	0	0	0	0	0	0	0	0	0	NA	adipose
88	chr2	16383697	16385494	TCONS_00002833	0	0	0	0	0	0	0	0	0	0	0	0	0	0	0	0	0	0	0	0	0	0	NA	adipose
88	chr2	16636334	16659842	TCONS_00004156	0	365	0	0	0	0	0	0	0	0	0	0	0	0	0	0	0	0	0	0	0	0	1	whitebloodcell
89	chr2	17424590	17443007	TCONS_00003588	0	0	0	0	154	0	0	0	0	0	0	0	0	0	0	0	0	0	0	0	0	0	1	Testes
91	chr2	19657980	19668722	TCONS_00003221	0	0	0	0	0	0	0	0	0	0	0	0	0	0	0	0	0	0	0	0	0	0	NA	adipose
92	chr2	20314685	20317929	TCONS_l2_00013502	0	0	0	456	284	0	0	0	0	0	0	0	0	0	0	0	0	0	0	0	0	0	0.956052	Testes_R
93	chr2	21350512	21367638	TCONS_l2_00013506	0	0	0	409	576	0	0	0	0	0	11	0	46	9	0	0	0	0	0	0	0	0	0.890246	Testes
94	chr2	22156207	22753977	TCONS_l2_00015742	0	0	0	0	0	0	0	0	0	0	0	0	0	0	0	0	0	0	0	0	0	0	NA	adipose
94	chr2	22600465	22704876	TCONS_00002852	0	0	0	0	0	0	0	0	0	0	0	0	0	0	0	0	0	0	0	0	0	0	NA	adipose
95	chr2	23253474	23421927	TCONS_00003232	0	0	0	0	0	109	0	0	0	176	0	0	449	0	0	0	0	0	0	185	0	0	0.882283	Liver
97	chr2	25427181	25432071	TCONS_00002860	0	0	0	0	0	0	0	0	0	0	0	0	0	0	0	0	0	0	0	0	0	0	NA	adipose
102	chr2	31046572	31083082	TCONS_00003624	0	0	0	580	244	0	0	0	0	0	0	0	0	72	0	0	250	0	0	0	0	0	0.885402	Testes_R
103	chr2	31935274	31990384	TCONS_00004196	0	0	0	554	484	0	0	0	0	0	0	0	0	0	0	0	0	0	0	0	0	0	0.953397	Testes_R
104	chr2	33066079	33162270	TCONS_00002692	0	72	429	655	325	0	0	0	0	0	54	0	0	158	0	539	0	0	0	0	0	309	0.726557	Testes_R
104	chr2	33107765	33162270	TCONS_00002642	0	72	429	655	325	0	0	0	0	0	54	0	0	158	0	539	0	0	0	0	0	309	0.726557	Testes_R
104	chr2	33152162	33162195	TCONS_00003630	0	72	429	655	325	0	0	0	0	0	54	0	0	158	0	539	0	0	0	0	0	309	0.726557	Testes_R
104	chr2	33152193	33171200	TCONS_00002644	0	72	429	655	325	0	0	0	0	0	54	0	0	158	0	539	0	0	0	0	0	309	0.726557	Testes_R
104	chr2	33153131	33170326	TCONS_00004745	0	72	429	655	325	0	0	0	0	0	54	0	0	158	0	539	0	0	0	0	0	309	0.726557	Testes_R
106	chr2	35024916	35388178	TCONS_00002871	0	0	0	0	0	0	0	0	0	0	0	0	0	0	0	0	0	0	0	0	0	0	NA	adipose
106	chr2	35224081	35293597	TCONS_l2_00014508	0	0	0	0	194	0	0	0	0	0	0	0	0	0	0	0	0	0	0	0	0	0	1	Testes
109	chr2	38658395	38673752	TCONS_00003641	0	0	0	555	284	0	0	74	0	0	0	0	0	0	0	0	0	0	0	0	316	0	0.881503	Testes_R
114	chr2	43055062	43180319	TCONS_00003658	0	64	0	0	135	142	0	61	0	178	201	0	0	343	0	98	0	0	0	0	54	0	0.696094	adrenal
116	chr2	45401480	45482080	TCONS_00002663	0	0	0	678	588	206	73	240	0	0	161	250	0	0	0	0	84	0	0	0	0	0	0.73304	Testes_R
116	chr2	45419317	45550434	TCONS_00003275	0	0	0	678	588	206	73	240	0	0	161	250	0	0	0	0	84	0	0	0	0	0	0.73304	Testes_R
117	chr2	46656275	46671219	TCONS_00004777	0	0	0	668	773	0	0	0	0	0	0	0	0	0	0	0	0	0	0	0	0	0	0.953425	Testes
117	chr2	46656275	46671219	TCONS_00004775	0	0	0	668	773	0	0	0	0	0	0	0	0	0	0	0	0	0	0	0	0	0	0.953425	Testes
117	chr2	46656275	46671219	TCONS_00004776	0	0	0	668	773	0	0	0	0	0	0	0	0	0	0	0	0	0	0	0	0	0	0.953425	Testes
117	chr2	46656275	46671219	TCONS_00004774	0	0	0	668	773	0	0	0	0	0	0	0	0	0	0	0	0	0	0	0	0	0	0.953425	Testes
117	chr2	46656275	46668968	TCONS_00004771	0	0	0	668	773	0	0	0	0	0	0	0	0	0	0	0	0	0	0	0	0	0	0.953425	Testes
117	chr2	46656275	46668968	TCONS_00004772	0	0	0	668	773	0	0	0	0	0	0	0	0	0	0	0	0	0	0	0	0	0	0.953425	Testes
117	chr2	46656275	46668248	TCONS_00003665	0	0	0	668	773	0	0	0	0	0	0	0	0	0	0	0	0	0	0	0	0	0	0.953425	Testes
117	chr2	46656286	46668961	TCONS_00004779	0	0	0	668	773	0	0	0	0	0	0	0	0	0	0	0	0	0	0	0	0	0	0.953425	Testes
117	chr2	46656286	46667434	TCONS_00004778	0	0	0	668	773	0	0	0	0	0	0	0	0	0	0	0	0	0	0	0	0	0	0.953425	Testes
117	chr2	46656333	46668971	TCONS_00002698	0	0	0	668	773	0	0	0	0	0	0	0	0	0	0	0	0	0	0	0	0	0	0.953425	Testes
117	chr2	46656403	46668972	TCONS_00002886	0	0	0	668	773	0	0	0	0	0	0	0	0	0	0	0	0	0	0	0	0	0	0.953425	Testes
117	chr2	47038721	47086117	TCONS_00003667	265	132	312	0	234	257	207	229	575	420	0	174	343	383	218	279	277	349	504	129	212	131	0.21446	Placenta_R
117	chr2	47038721	47086117	TCONS_00003666	265	132	312	0	234	257	207	229	575	420	0	174	343	383	218	279	277	349	504	129	212	131	0.21446	Placenta_R
118	chr2	47922954	47984932	TCONS_l2_00015325	0	81	0	0	0	0	0	0	0	63	287	0	0	315	0	0	0	0	0	0	0	0	0.882283	adrenal
[truncated: 19,627 more rows]
